# Supplementary material for: Tomato Yield Heterosis Is Triggered by a Dosage Sensitivity of the Florigen Pathway That Fine-Tunes Shoot Architecture
Source: PLoS Genet. 2013 Dec 26;9(12):e1004043. doi: 10.1371/journal.pgen.1004043 (PMC3873276; doi:10.1371/journal.pgen.1004043)
Supplement: Dataset S1 — Design of the mRNA-Seq expression profiling experiments, including genotypes, tissues, replicates, total read numbers and mapping rates. (XLSX) [file pgen.1004043.s001.xlsx]

## Sheet: Sheet1
genotype	tissue	replicate	read number	mapping rate
sp	6thL	1	14886409	0.3598
sp	6thL	2	49990282	0.4145
sft/+ sp	6thL	1	42837213	0.461
sft/+ sp	6thL	2	49568971	0.3141
sft sp	6thL	1	59674347	0.4322
sft sp	6thL	2	54035216	0.4077
sp	TM	1	23346708	0.4026
sp	TM	2	43230160	0.4621
sft/+ sp	TM	1	69170578	0.5137
sft/+ sp	TM	2	96300968	0.4426
sft sp	TM	1	50268124	0.476
sft sp	TM	2	68512280	0.4097
sp	SYM	1	23472712	0.4872
sft/+ sp	SYM	1	57560524	0.4596
sft/+ sp	SYM	2	116248232	0.4639
