# Supplementary material for: Tomato Yield Heterosis Is Triggered by a Dosage Sensitivity of the Florigen Pathway That Fine-Tunes Shoot Architecture
Source: PLoS Genet. 2013 Dec 26;9(12):e1004043. doi: 10.1371/journal.pgen.1004043 (PMC3873276; doi:10.1371/journal.pgen.1004043)
Supplement: Dataset S2 — Global gene expression profiling from two tissue types, 6th young expanding leaf and TM, grouped as percentages of differentially expressed genes in 12 possible gene action categories when comparing sp, sft/+ sp and sft sp. There are five major classes of gene action: additive (semi-dominant), dominant, recessive, overdominant and underdominant. Subcategories for each major class of gene action are represented by cartoon bar graphs. The first sheet shows the summary statistics of classification in two tissues and results of Fisher's exact tests for significant differences between the percentages in each gene action category. The following sheets show detailed information of the genes, including gene IDs, mean RPKM values, log fold changes for three pairwise comparisons, and P-values from differential expression tests. The 12 gene expression categories are classified based on a threshold of two-fold change and P-value< = 0.01 between genotypes. All possible modes of gene action were observed in both tissues. (XLSX) [file pgen.1004043.s002.xlsx]

## Sheet: classification_summary
Category	6thL	TM	P-value (Chi-square test)
Additive 1	0.0095	0.0164	0.226006
Additive 2	0.0095	0.0148	0.355137
Recessive 1	0.1718	0.0544	1.107061E-22**
Recessive 2	0.0835	0.0534	0.003488272**
Dominant 1	0.2828	0.2647	0.342768
Dominant 2	0.3007	0.3825	0.00004966206**
Overdominant 1	0.0835	0.0549	0.0061225*
Overdominant 2	0.0012	0.0085	0.0500495
Overdominant 3	0.0095	0.0169	0.193036
Underdominant 1	0.0406	0.0956	0.000001177719**
Underdominant 2	0.006	0.0354	0.00001745762**
Underdominant 3	0.0012	0.0026	0.762994

## Sheet: 6thL_classification
class	gene	M82	sftH	sft	logFC1	logFC2	logFC3	P1	P2	P3	TF	annotation
underdominant1	Solyc00g006470.1.1	29.8963	4.52659	28.1467	0.30136	2.76437	-2.46636	0.562033	6.65165e-07	4.66904e-06		Unknown Protein (AHRD V1)
dominant2	Solyc00g008580.1.1	97.2643	9.72606	14.4834	2.944	3.41296	-0.470242	1.01223e-06	3.06465e-08	0.395539		Unknown Protein (AHRD V1)
dominant2	Solyc00g011160.1.1	9.0108	1.01271	1.55553	2.72576	2.96849	-0.252952	0.000903568	0.000457224	0.762394		Unknown Protein (AHRD V1)
dominant2	Solyc00g012430.1.1	49.6512	5.65654	11.9858	2.54829	3.38341	-0.837448	6.74466e-05	2.15669e-07	0.140884		Unknown Protein (AHRD V1)
underdominant2	Solyc00g013140.1.1	55.9635	9.60881	27.069	1.20878	2.51578	-1.30838	0.00424132	2.91427e-08	0.00306084		NADH dehydrogenase subunit 5 (Fragment) (AHRD V1 ***- A1XJP5_SIMCH); contains Interpro domain(s) IPR003945 NADH-plastoquinone oxidoreductase, chain 5
dominant2	Solyc00g019970.2.1	9.94429	1.33385	2.75183	1.90957	2.71789	-0.817371	0.00305564	0.000237172	0.295583		Unknown Protein (AHRD V1)
dominant2	Solyc00g021640.2.1	45.3588	8.66407	15.8963	1.73833	2.46114	-0.724233	0.000160673	3.12161e-07	0.122685		Ribosomal protein S4 (AHRD V1 ***- D5I3A5_CITLA); contains Interpro domain(s) IPR002942 RNA-binding S4
dominant2	Solyc00g022100.1.1	22.7525	4.54528	7.44694	1.73744	2.4048	-0.670242	0.00191185	7.91404e-05	0.323587		Ribosomal protein L10 (Fragment) (AHRD V1 ***- D1KY68_SARPR)
dominant2	Solyc00g022110.2.1	46.5653	10.98	20.336	1.45588	2.22655	-0.771806	0.0017643	4.04478e-06	0.094784		Ribosomal protein L2 (AHRD V1 ***- Q5M9S7_TOBAC); contains Interpro domain(s) IPR002171 Ribosomal protein L2
dominant1	Solyc00g042840.1.1	104.688	213.746	440.536	-1.99164	-1.05258	-0.939015	1.03939e-11	0.000425843	0.000499997		F-box domain containing protein (AHRD V1 ***- Q2QXK7_ORYSJ); contains Interpro domain(s) IPR005174 Protein of unknown function DUF295
underdominant1	Solyc00g068970.2.1	1444.04	266.97	889.168	0.87511	2.47302	-1.59796	0.00168418	2.73262e-17	1.86755e-08		Cytochrome P450 like_TBP (AHRD V1 ***- O04892_TOBAC)
recessive1	Solyc00g075440.1.1	416.465	332.555	172.403	1.49522	0.453703	1.04152	1.0993e-07	0.149218	8.44467e-05		Unknown Protein (AHRD V1)
dominant2	Solyc00g102000.1.1	110.816	27.8766	41.6847	1.57392	2.11375	-0.540255	3.76987e-05	1.14213e-07	0.188581		Unknown Protein (AHRD V1)
recessive1	Solyc00g187050.2.1	295.241	364.143	133.794	1.32295	-0.22752	1.55051	0.000132411	0.420677	3.91932e-06		Leucyl aminopeptidase (AHRD V1 ***- D7DWG6_NOSA0); contains Interpro domain(s) IPR011356 Peptidase M17, leucyl aminopeptidase
dominant2	Solyc00g231780.1.1	23.9272	1.97614	3.20117	2.90824	3.53819	-0.636673	4.34684e-06	2.53913e-07	0.437231		NAD(P)H-quinone oxidoreductase subunit I chloroplastic (AHRD V1 *-*- D3WFI2_TROAR); contains Interpro domain(s) IPR009051 Alpha-helical ferredoxin
dominant2	Solyc00g277510.1.1	23.9272	6.97849	6.83681	1.96132	1.84264	0.117352	0.00231127	0.00581463	0.871542		Photosystem Q(B) protein (AHRD V1 ***- Q95B48_PRUPE); contains Interpro domain(s) IPR000484 Photosynthetic reaction centre, L/M
dominant2	Solyc00g278110.2.1	9.94429	2.22931	1.32859	3.00371	2.05525	0.946489	8.25169e-05	0.00269965	0.304351		CER1 (AHRD V1 **-- B6TFH3_MAIZE)
dominant1	Solyc01g006360.2.1	189.754	458.251	454.121	-1.04017	-1.15546	0.115325	3.19529e-05	4.12173e-06	0.637437		Glucan synthase like 7 (AHRD V1 ***- D8T771_SELML)
overdominant1	Solyc01g006540.2.1	53.8043	237.959	125.634	-0.885526	-1.92188	1.03653	0.000853745	5.57089e-11	0.000511152		Lipoxygenase (AHRD V1 **** Q96573_SOLLC); contains Interpro domain(s) IPR001246 Lipoxygenase, plant
overdominant1	Solyc01g006660.1.1	21.5777	49.8299	18.8284	0.295986	-1.16992	1.46642	0.49156	0.00947944	0.000590633		Subtilisin-like serine protease (AHRD V1 **-* Q8LAE1_ARATH); contains Interpro domain(s) IPR015500 Peptidase S8, subtilisin-related
dominant1	Solyc01g006730.2.1	0.4826	10.1339	6.05221	-2.76978	-3.6125	0.857165	0.000399415	5.05293e-06	0.153678		Calcium dependent protein kinase 2 (AHRD V1 **** B9H9N5_POPTR); contains Interpro domain(s) IPR002290 Serine/threonine protein kinase
recessive1	Solyc01g007010.2.1	51.9883	61.6748	28.644	1.04826	-0.135937	1.18433	0.00661831	0.634618	0.0011343		U-box domain-containing protein (AHRD V1 ***- D7LU64_ARALY); contains Interpro domain(s) IPR003613 U box domain
overdominant3	Solyc01g007020.2.1	0.7239	26.4493	11.2343	-3.07002	-4.43256	1.37272	3.07585e-06	4.31328e-11	0.00695366		U-box domain-containing protein (AHRD V1 ***- D7LU64_ARALY); contains Interpro domain(s) IPR003613 U box domain
dominant1	Solyc01g007080.2.1	94.3563	223.057	364.669	-1.82829	-1.22701	-0.601209	2.30515e-10	2.26156e-05	0.0251522		Aluminum-activated malate transporter (Fragment) (AHRD V1 *--* Q071L4_AVESA); contains Interpro domain(s) IPR006214 Uncharacterised protein family UPF0005
dominant2	Solyc01g007280.2.1	130.336	54.5247	46.3604	1.60744	1.3339	0.273416	3.2941e-05	0.00076429	0.418926		30S ribosomal protein S4 chloroplastic (AHRD V1 ***- B5MF80_PETIN); contains Interpro domain(s) IPR005709 Ribosomal protein S4, bacterial-type
dominant2	Solyc01g007290.1.1	53.5822	24.3627	26.8512	1.17086	1.2186	-0.0480596	0.00979295	0.00963196	0.975368		NAD(P)H-quinone oxidoreductase subunit J (AHRD V1 ***- NDHJ_TRIEI); contains Interpro domain(s) IPR020396 NADH:ubiquinone oxidoreductase, 30 kDa subunit, conserved site IPR001268 NADH:ubiquinone oxidoreductase, 30 kDa subunit
dominant2	Solyc01g007330.2.1	2472.7	916.992	1066.69	1.34694	1.45257	-0.105631	3.38662e-06	5.07697e-07	0.688334		Ribulose bisphosphate carboxylase large chain (AHRD V1 ***- RBL_SOLLC); contains Interpro domain(s) IPR000685 Ribulose bisphosphate carboxylase, large subunit, C-terminal
dominant2	Solyc01g007370.2.1	107.888	23.751	38.8279	1.64121	2.23386	-0.593166	1.10718e-05	9.79473e-09	0.12956		Chloroplast envelope membrane protein A (AHRD V1 ***- D7KRA3_ARALY); contains Interpro domain(s) IPR004282 CemA
dominant2	Solyc01g007380.1.1	107.406	37.1762	39.2681	1.5914	1.54843	0.0427568	3.39619e-06	6.96699e-06	0.914106		Apocytochrome f (AHRD V1 ***- D3WBH0_9AQUA); contains Interpro domain(s) IPR002325 Cytochrome f
dominant2	Solyc01g007500.2.1	476.181	139.82	202.544	1.43012	1.87545	-0.445407	2.66585e-07	4.07597e-11	0.110215		Photosystem II CP47 chlorophyll apoprotein (AHRD V1 ***- D3WBA3_9BORA); contains Interpro domain(s) IPR017486 Photosystem II, PsbB
dominant2	Solyc01g007520.2.1	69.4956	13.6545	18.4965	2.11091	2.51059	-0.400626	0.000257263	3.89005e-05	0.572757		Photosystem II reaction center protein H (AHRD V1 ***- C6JT33_9MYRT); contains Interpro domain(s) IPR001056 Photosystem II phosphoprotein PsbH
dominant2	Solyc01g007530.2.1	79.4716	25.9005	34.9744	1.37553	1.73202	-0.35689	0.00111926	7.52508e-05	0.448962		Cytochrome b6 (AHRD V1 ***- B3TN79_BRADI); contains Interpro domain(s) IPR005797 Cytochrome b/b6, N-terminal
dominant2	Solyc01g007560.2.1	275.08	108.411	109.741	1.58051	1.47252	0.107924	6.57838e-07	4.08754e-06	0.714314		DNA-directed RNA polymerase subunit alpha (AHRD V1 ***- D3WBC7_9BORA); contains Interpro domain(s) IPR011773 DNA-directed RNA polymerase, alpha subunit
dominant2	Solyc01g007570.2.1	38.3611	14.1048	16.8281	1.23626	1.41192	-0.17627	0.00333203	0.00128453	0.722046		30S ribosomal protein S11 chloroplastic (AHRD V1 ***- D3WCH5_NEROL); contains Interpro domain(s) IPR019981 Ribosomal protein S11, bacterial-type
dominant2	Solyc01g007580.2.1	74.982	21.102	35.239	1.30377	1.95291	-0.649707	0.0032223	2.38216e-05	0.158904		30S ribosomal protein S8 (AHRD V1 ***- D4PBE7_PHODC); contains Interpro domain(s) IPR000630 Ribosomal protein S8
dominant2	Solyc01g007590.2.1	162.143	54.8493	45.9317	1.96924	1.59713	0.371988	1.44685e-06	6.87282e-05	0.381772		50S ribosomal protein L14 chloroplastic (AHRD V1 ***- D3WBB8_9BORA); contains Interpro domain(s) IPR005745 Ribosomal protein L14, bacterial-type
dominant2	Solyc01g007600.2.1	132.171	37.3495	38.4881	1.86187	1.8176	0.0440185	3.07526e-08	9.69852e-08	0.870346		50S ribosomal protein L16 chloroplastic (AHRD V1 ***- D3WCG3_NEROL); contains Interpro domain(s) IPR000114 Ribosomal protein L16
dominant2	Solyc01g007610.2.1	1415.37	390.272	370.111	2.09985	1.91105	0.188781	9.56854e-14	1.08078e-11	0.47632		30S ribosomal protein S3 chloroplastic (AHRD V1 ***- D3WBD9_9BORA); contains Interpro domain(s) IPR005704 Ribosomal protein S3, bacterial
dominant2	Solyc01g007630.2.1	14981.7	3176.05	2529.17	2.74041	2.30373	0.436675	1.08932e-18	4.32644e-14	0.13662		50S ribosomal protein L2 chloroplastic (AHRD V1 ***- A6YA71_9MAGN); contains Interpro domain(s) IPR005880 Ribosomal protein L2, bacterial-type
underdominant1	Solyc01g007650.2.1	5.24516	0.895463	4.7567	0.511968	2.84596	-2.35134	0.685934	0.00161181	0.00498395		Ycf15 (AHRD V1 ***- D2KLP6_OLEEU); contains Interpro domain(s) IPR019645 Protein precursor Ycf15, putative, chloroplast
dominant2	Solyc01g007700.2.1	648.046	117.268	187.949	2.04408	2.54266	-0.498681	1.36877e-08	1.37561e-12	0.105036		Conserved protein (AHRD V1 *-*- C7TFZ2_LACRL)
dominant2	Solyc01g007730.2.1	215.326	36.3793	55.324	2.1495	2.57234	-0.423173	6.82972e-09	9.77923e-12	0.225661		ORF91 (AHRD V1 *--- C1BRN8_9MAXI)
overdominant1	Solyc01g008670.2.1	18.5359	47.5513	17.859	0.267687	-1.20208	1.47033	0.679168	0.00427564	0.000640381		Cytochrome P450
dominant1	Solyc01g008830.1.1	5.00386	20.6449	19.4282	-1.55704	-1.72528	0.169753	0.00316528	0.00112186	0.720773		L-ascorbate oxidase (AHRD V1 ***- B9HQ45_POPTR); contains Interpro domain(s) IPR017760 L-ascorbate oxidase, plants
recessive1	Solyc01g009430.2.1	445.734	486.724	209.38	1.16762	-0.168277	1.33592	2.66462e-05	0.754414	6.07321e-06		Os02g0448600 protein (Fragment) (AHRD V1 *--- Q0E1G8_ORYSJ)
dominant2	Solyc01g009850.2.1	34.3031	7.5834	9.51795	2.21503	2.40138	-0.187778	5.02989e-05	1.71272e-05	0.74445		Unknown Protein (AHRD V1)
recessive2	Solyc01g010240.2.1	1.89868	3.44592	13.2061	-2.59709	-0.760643	-1.83503	0.000147862	0.347437	0.00201965	C2C2-YABBY	CRABS CLAW (Fragment) (AHRD V1 ***- Q5EMM8_GOSHI); contains Interpro domain(s) IPR006780 YABBY protein
dominant2	Solyc01g010580.2.1	366.465	163.826	197.04	1.06318	1.25776	-0.194631	0.000405392	5.14636e-05	0.582585		Ribosomal protein (AHRD V1 ***- B3TM27_ELAGV); contains Interpro domain(s) IPR002942 RNA-binding S4 IPR018079 Ribosomal protein S4, conserved site IPR001912 Ribosomal protein S4
dominant1	Solyc01g010610.1.1	0.2413	59.4812	42.0906	-6.4784	-7.1096	0.660239	9.18476e-19	1.03698e-22	0.115682		Unknown Protein (AHRD V1); contains Interpro domain(s) IPR003656 Zinc finger, BED-type predicted
recessive1	Solyc01g010640.2.1	868.776	909.25	471.94	1.11622	0.0735998	1.04262	0.000150261	0.972042	0.000126063		Uncharacterized membrane protein (AHRD V1 **-- Q46JN3_PROMT); contains Interpro domain(s) IPR001395 Aldo/keto reductase
dominant2	Solyc01g011410.1.1	225.765	47.6431	47.0891	2.44644	2.30014	0.146108	3.26702e-13	6.24625e-12	0.696841		NADH-quinone oxidoreductase subunit D (AHRD V1 ***- NUOD_DEIGD); contains Interpro domain(s) IPR001135 NADH-quinone oxidoreductase, subunit D
dominant2	Solyc01g017050.1.1	136.622	17.3468	19.4567	3.05969	3.10326	-0.0442259	2.06288e-15	1.98137e-15	0.917286		PG1 protein (Fragment) (AHRD V1 --*- D0EZ76_BACAM)
dominant2	Solyc01g017090.2.1	446.648	131.336	117.028	2.08632	1.83229	0.253966	4.0435e-11	7.77968e-09	0.370982		NADH-quinone oxidoreductase subunit L (AHRD V1 *-*- NUOL_NEIMA); contains Interpro domain(s) IPR018393 NADH-plastoquinone oxidoreductase, chain 5 subgroup
dominant2	Solyc01g020200.1.1	36.9133	7.11443	6.1845	2.61666	2.40212	0.213093	1.19175e-05	8.71139e-05	0.691138		Hypothetical chloroplast RF1 (AHRD V1 ***- B1NWK7_MANES)
dominant1	Solyc01g050000.2.1	2.86388	13.9689	14.8893	-1.9315	-1.94236	0.0134609	0.000586545	0.000616996	1		HAT family dimerisation domain containing protein (AHRD V1 ***- Q2R149_ORYSJ)
dominant2	Solyc01g058500.2.1	152.409	12.7642	24.0435	2.84068	3.56295	-0.72329	1.55824e-10	8.3678e-15	0.0774787		Unknown Protein (AHRD V1)
dominant1	Solyc01g068600.2.1	36.6844	101.639	94.6048	-1.03807	-1.28389	0.245995	0.00303714	0.000544682	0.58719		Paladin-like protein (AHRD V1 **-- D0NS27_PHYIN)
dominant1	Solyc01g073680.2.1	151.317	365.04	409.316	-1.28455	-1.21207	-0.0724436	2.35409e-06	7.37836e-06	0.814955		Non-specific lipid-transfer protein (AHRD V1 ***- C6TMC6_SOYBN); contains Interpro domain(s) IPR013770 Plant lipid transfer protein and hydrophobic protein, helical
recessive1	Solyc01g079470.2.1	854.343	920.207	348.622	1.43743	-0.065365	1.50281	4.78591e-06	0.829798	1.69283e-06		CP12 (AHRD V1 ***- O24136_TOBAC); contains Interpro domain(s) IPR003823 Protein of unknown function CP12
underdominant1	Solyc01g079550.2.1	6.87082	1.40182	6.83225	0.125508	2.22295	-2.10723	0.82286	0.00290964	0.00320798		Multidrug resistance protein ABC transporter family protein (AHRD V1 ***- B9GSR7_POPTR)
dominant1	Solyc01g079940.2.1	2.413	23.4605	31.0366	-2.84843	-2.55057	-0.295276	3.34742e-08	6.84279e-07	0.555601		Xylanase inhibitor (Fragment) (AHRD V1 **-- Q53IQ4_WHEAT); contains Interpro domain(s) IPR001461 Peptidase A1
dominant1	Solyc01g080260.2.1	9.67127	84.3808	47.0891	-2.45475	-3.40996	0.956707	8.38541e-07	3.30335e-12	0.0116175		At4g14280-like protein (Fragment) (AHRD V1 *-*- C7FD87_ARALP); contains Interpro domain(s) IPR011989 Armadillo-like helical
overdominant1	Solyc01g080460.2.1	106.567	278.029	60.1584	0.992778	-1.3322	2.32513	0.00169974	1.33705e-05	1.71175e-13		Pyruvate phosphate dikinase (AHRD V1 ***- Q84N32_SORBI); contains Interpro domain(s) IPR010121 Pyruvate, phosphate dikinase
additive1	Solyc01g081250.2.1	345.357	75.6046	0.80856	8.74262	2.14948	6.59976	2.12377e-66	3.134e-11	9.69013e-40		Glutathione-S-transferase (AHRD V1 ***- A3FMP5_SOLLC); contains Interpro domain(s) IPR004046 Glutathione S-transferase, C-terminal
additive1	Solyc01g081270.2.1	62.6055	15.6426	1.26245	5.92228	2.23999	3.68589	5.19835e-23	4.62491e-06	1.69204e-10		Glutathione S-transferase (AHRD V1 ***- Q8H9E5_CUCMA); contains Interpro domain(s) IPR004046 Glutathione S-transferase, C-terminal
recessive2	Solyc01g087050.2.1	12.2938	17.8039	52.3886	-2.09326	-0.654738	-1.4383	2.81234e-05	0.291546	0.000885029	C2H2	Zinc finger-like protein (AHRD V1 **-- Q9LT33_ARATH); contains Interpro domain(s) IPR007087 Zinc finger, C2H2-type
dominant1	Solyc01g087070.2.1	0	5.99637	5.53674	-7.28193	-7.17796	0.239146	1.18341e-05	1.53184e-05	0.725364		Mitochondrial ADP/ATP carrier proteins (AHRD V1 **** Q2UU95_ASPOR); contains Interpro domain(s) IPR002113 Adenine nucleotide translocator 1
dominant1	Solyc01g087150.2.1	1.65738	7.00908	9.65023	-2.42933	-2.12509	-0.298377	0.00162713	0.00916439	0.596542		Mate efflux family protein (AHRD V1 **-- D7KHQ9_ARALY); contains Interpro domain(s) IPR002528 Multi antimicrobial extrusion protein MatE
dominant1	Solyc01g087790.2.1	12.1477	50.3736	33.509	-1.09344	-1.77992	0.687175	0.00466729	1.14788e-05	0.0830099		Subtilisin-like protease (AHRD V1 **-- O82006_SOLLC); contains Interpro domain(s) IPR015500 Peptidase S8, subtilisin-related
overdominant1	Solyc01g088430.2.1	137.512	325.14	138.558	0.112868	-1.20207	1.31502	0.61728	3.1779e-05	2.19751e-06		CER1 (AHRD V1 **-- B6TFH3_MAIZE); contains Interpro domain(s) IPR006694 Fatty acid hydroxylase
dominant1	Solyc01g090730.2.1	79.0014	185.536	199.514	-1.02933	-1.02282	-0.00644053	0.000110725	0.000120425	1	SBP	Squamosa promoter binding protein 1 (AHRD V1 *-*- Q1MU24_PHYPA); contains Interpro domain(s) IPR004333 Transcription factor, SBP-box
overdominant1	Solyc01g091050.2.1	114.53	331.136	129.568	0.0782482	-1.3811	1.45944	1	5.36068e-07	3.14137e-07		Pectinesterase (AHRD V1 ***- B9RD90_RICCO); contains Interpro domain(s) IPR000070 Pectinesterase, catalytic
recessive1	Solyc01g091670.2.1	49.1437	37.8864	12.9084	1.82682	0.202845	1.62423	8.11859e-06	0.354342	0.000248137		Progesterone 5-beta-reductase (AHRD V1 ***- D6N9X0_NEROL); contains Interpro domain(s) IPR016040 NAD(P)-binding domain
dominant2	Solyc01g091730.2.1	193.57	91.1605	107.965	1.00993	1.09216	-0.0823064	0.00129296	0.000406009	0.727902		Peroxisomal membrane protein 11-5 (AHRD V1 ***- PX115_ORYSJ); contains Interpro domain(s) IPR008733 Peroxisomal biogenesis factor 11
recessive1	Solyc01g094090.2.1	74.7407	88.413	41.7223	1.00877	-0.210753	1.21963	0.00400059	0.56602	0.000434274		Enoyl-CoA-hydratase (AHRD V1 ***- Q9SE41_AVIMR); contains Interpro domain(s) IPR001753 Crotonase, core
dominant1	Solyc01g094360.2.1	3.82908	16.674	19.9151	-1.79359	-1.6345	-0.157477	0.000490682	0.00168439	0.804446	MYB	MYB transcription factor (AHRD V1 *-** Q6R098_ARATH); contains Interpro domain(s) IPR015495 Myb transcription factor
overdominant3	Solyc01g095320.2.1	184.725	1132.52	438.269	-1.19588	-2.68908	1.49327	0.000162486	2.30926e-17	3.91784e-07		BCL-2-associated athanogene 6 (AHRD V1 *-*- D7LDX9_ARALY); contains Interpro domain(s) IPR003103 Apoptosis regulator Bcl-2 protein, BAG
overdominant1	Solyc01g095330.2.1	8.31862	50.1374	17.5329	-0.861719	-2.49663	1.63627	0.0830192	2.18235e-06	0.000944724		Unknown Protein (AHRD V1)
recessive2	Solyc01g095750.2.1	46.2605	70.2454	159.561	-1.6312	-0.562557	-1.06859	8.33548e-07	0.0957368	0.000665589		Long-chain-fatty-acid-CoA ligase (AHRD V1 **** B2WS80_ARAHA); contains Interpro domain(s) IPR000873 AMP-dependent synthetase and ligase
recessive2	Solyc01g096280.1.1	26.696	30.5749	92.3227	-1.82879	-0.354573	-1.47421	7.93115e-05	0.711475	0.000196613		Cytochrome P450
recessive2	Solyc01g096420.2.1	2.38128	4.77977	14.7901	-2.29036	-0.781027	-1.50818	0.000225622	0.227996	0.00648191		Predicted NADPH-dependent FMN reductase (AHRD V1 ***- Q0W0S0_UNCMA); contains Interpro domain(s) IPR005025 NADPH-dependent FMN reductase
dominant1	Solyc01g096750.1.1	0.7239	6.80518	14.1469	-3.40723	-2.52799	-0.871054	1.2514e-06	0.000473425	0.119597		Argonaute 4-like protein (AHRD V1 ***- D5FQ91_PELHO); contains Interpro domain(s) IPR003165 Stem cell self-renewal protein Piwi
dominant2	Solyc01g097020.2.1	68.9495	14.1048	22.5438	1.75445	2.28988	-0.536276	4.35997e-05	3.35499e-07	0.243567		Unknown Protein (AHRD V1)
recessive2	Solyc01g097280.2.1	94.8196	100.968	256.534	-1.20229	0.0342272	-1.23655	2.59506e-05	0.907411	3.33218e-05		Chitinase (Fragment) (AHRD V1 *--- B8QVF0_ZEAMP); contains Interpro domain(s) IPR000726 Glycoside hydrolase, family 19, catalytic IPR001153 Barwin
recessive1	Solyc01g098570.2.1	57.443	57.918	16.1142	1.99887	-0.00338638	2.00253	1.22714e-05	0.991455	9.08537e-06		Unknown Protein (AHRD V1)
recessive1	Solyc01g098820.2.1	42.4949	37.2016	13.8915	1.83381	0.332705	1.50131	7.72887e-05	0.543257	0.000630441		Phototropic-responsive NPH3 family protein (AHRD V1 **-- D7KEU3_ARALY); contains Interpro domain(s) IPR004249 NPH3
recessive1	Solyc01g099020.2.1	1253.79	1261.06	637.255	1.17627	0.0774099	1.09886	4.28351e-05	0.858954	8.65805e-05		GDSL esterase/lipase At5g03980 (AHRD V1 ***- GDL74_ARATH); contains Interpro domain(s) IPR001087 Lipase, GDSL
overdominant1	Solyc01g099150.2.1	1.89868	12.9069	1.71633	0.354022	-2.62244	2.98475	0.754745	0.000309626	8.15858e-06		Lipoxygenase (AHRD V1 **** Q9FT17_SOLLC); contains Interpro domain(s) IPR001246 Lipoxygenase, plant
recessive1	Solyc01g099330.2.1	7.83602	11.3318	2.65717	1.83157	-0.473088	2.30694	0.00981757	0.476035	0.00050214		Os10g0578600 protein (Fragment) (AHRD V1 *-*- Q0IVC7_ORYSJ)
overdominant1	Solyc01g099560.2.1	2.38128	11.3386	3.01185	0.038224	-1.89636	1.93936	1	0.00690862	0.00536818		Carbonyl reductase 3 (AHRD V1 **** B6TRS7_MAIZE); contains Interpro domain(s) IPR002347 Glucose/ribitol dehydrogenase
dominant1	Solyc01g099750.2.1	10.4586	30.9827	36.5254	-1.51855	-1.37661	-0.141277	0.000781741	0.00243913	0.785683		Heparan-alpha-glucosaminide N-acetyltransferase (AHRD V1 **-- D2QUR2_SPILD); contains Interpro domain(s) IPR019259 Protein of unknown function DUF2261, transmembrane
dominant1	Solyc01g099870.1.1	6.17864	21.5217	25.5887	-1.75163	-1.62589	-0.1245	0.0015039	0.00301256	0.830711		RAG1-activating protein 1 homolog (AHRD V1 **-- R1AP1_DANRE); contains Interpro domain(s) IPR018179 RAG1-activating protein 1 homologue
dominant2	Solyc01g100180.2.1	2952.3	1329.36	1156.86	1.49612	1.27692	0.219193	1.40528e-05	0.00031567	0.436343		DNA polymerase III polC-type (AHRD V1 *-*- D2GFM8_STAAU); contains Interpro domain(s) IPR006055 Exonuclease
dominant2	Solyc01g100230.2.1	266.52	102.103	82.3818	1.89584	1.45626	0.439522	2.94638e-08	1.50615e-05	0.199667		Chaperone protein dnaJ (AHRD V1 ***- B6U761_MAIZE); contains Interpro domain(s) IPR001623 Heat shock protein DnaJ, N-terminal
recessive2	Solyc01g102340.2.1	14.7068	25.7951	73.6848	-2.15393	-0.736079	-1.41765	3.59903e-07	0.0886367	0.000317645	MYB	Myb-like transcription factor (AHRD V1 *--- B8XPP3_9ROSI); contains Interpro domain(s) IPR015495 Myb transcription factor
recessive1	Solyc01g102610.2.1	381.737	442.879	179.053	1.24588	-0.15256	1.39846	9.29638e-06	0.600189	6.95527e-07		Ferric reductase oxidase (AHRD V1 **-* D6RVS5_HORVU); contains Interpro domain(s) IPR013130 Ferric reductase-like transmembrane component, N-terminal
dominant2	Solyc01g102960.2.1	52.2296	21.6016	24.2089	1.2984	1.34065	-0.0426129	0.00176225	0.00131793	0.923678		class IV heat shock protein (AHRD V1 ***- B6T3F5_MAIZE); contains Interpro domain(s) IPR002068 Heat shock protein Hsp20
dominant1	Solyc01g103030.2.1	44.3936	109.795	145.279	-1.49378	-1.16953	-0.324105	1.55801e-05	0.00051981	0.374367		Nitrate transporter (AHRD V1 **** Q7XAK5_PRUPE); contains Interpro domain(s) IPR000109 TGF-beta receptor, type I/II extracellular region
dominant1	Solyc01g103590.2.1	108.181	228.459	292.627	-1.35575	-1.0945	-0.261183	0.000179698	0.0024047	0.462392		Glyoxalase/bleomycin resistance protein/dioxygenase (AHRD V1 **-- Q2HVV5_MEDTR); contains Interpro domain(s) IPR004360 Glyoxalase/bleomycin resistance protein/dioxygenase
dominant2	Solyc01g104260.2.1	10.2173	3.05681	2.94571	2.02566	1.82439	0.198636	0.00179491	0.00698457	0.85793		RING finger protein 13 (AHRD V1 *-*- RNF13_CHICK); contains Interpro domain(s) IPR018957 Zinc finger, C3HC4 RING-type
dominant2	Solyc01g104740.2.1	219.942	22.9473	36.0157	2.75694	3.24094	-0.484535	1.78206e-12	5.25645e-16	0.176613		Multiprotein bridging factor 1 (AHRD V1 ***- C8C4P8_WHEAT); contains Interpro domain(s) IPR013729 Multiprotein bridging factor 1, N-terminal
dominant2	Solyc01g104760.2.1	51.798	9.23839	6.53917	2.98455	2.34753	0.636262	4.11957e-10	2.73719e-07	0.220372	Trihelix	Homeodomain-like (AHRD V1 *-*- A7UQU9_MEDTR)
recessive1	Solyc01g104860.2.1	10.4269	9.57823	3.43266	1.72857	0.145584	1.58403	0.00452173	0.8132	0.00728195		Peroxidase (AHRD V1 **** Q5K4K5_GOSHI); contains Interpro domain(s) IPR002016 Haem peroxidase, plant/fungal/bacterial
overdominant1	Solyc01g105920.2.1	18.7138	63.1684	26.8284	-0.448303	-1.79133	1.34365	0.370662	4.03655e-05	0.000577276		(E)-beta-ocimene synthase (AHRD V1 **** Q5CD81_CITUN); contains Interpro domain(s) IPR005630 Terpene synthase, metal-binding domain
dominant1	Solyc01g106410.1.1	3.55606	17.5015	18.0951	-2.20742	-2.23375	0.0291023	0.000277638	0.000297427	0.93406		Cc-nbs-lrr, resistance protein
dominant1	Solyc01g106440.2.1	45.2319	89.8844	96.9095	-1.00915	-1.00857	-0.000425602	0.0081883	0.00804938	0.981778		Ankyrin repeat-containing protein-like (AHRD V1 **-- Q67WP3_ORYSJ); contains Interpro domain(s) IPR002110 Ankyrin
dominant1	Solyc01g106700.2.1	1.89868	21.2804	15.8541	-2.8859	-3.40893	0.528814	1.90241e-05	4.51549e-07	0.294615	MADS	MADS-box transcription factor (AHRD V1 ***- Q75V01_9ASPA); contains Interpro domain(s) IPR002100 Transcription factor, MADS-box
recessive1	Solyc01g107460.2.1	775.768	385.96	158.882	2.38435	0.948231	1.43613	1.33197e-10	0.00455371	0.000134993		Unknown Protein (AHRD V1)
dominant1	Solyc01g108560.2.1	7.35342	23.3058	25.8214	-1.67492	-1.64887	-0.0249108	0.00180918	0.00253947	0.938662		Acetyl esterase (AHRD V1 *--- AES_SHIFL); contains Interpro domain(s) IPR013094 Alpha/beta hydrolase fold-3
dominant2	Solyc01g108940.1.1	39.2628	12.0726	12.8845	1.61306	1.50307	0.109386	0.00077427	0.00134757	0.935429	ABI3VP1	B3 domain-containing protein Os11g0197600 (AHRD V1 *-*- Y1176_ORYSJ); contains Interpro domain(s) IPR003340 Transcriptional factor B3
recessive2	Solyc01g109150.2.1	84.1707	98.4992	229.18	-1.31887	-0.181927	-1.13696	2.11634e-05	0.586471	0.000151621		cytochrome P450
underdominant1	Solyc01g109220.2.1	4.52126	0.57432	3.95269	0.564832	3.10041	-2.56182	0.606967	0.00347366	0.00580429		Mitochondrial import receptor subunit TOM6 homolog (AHRD V1 ***- TOM6_ARATH)
dominant1	Solyc01g109470.2.1	0	4.66252	5.79675	-7.33603	-6.78875	-0.205148	1.37879e-05	0.000187862	0.78906		BURP domain-containing protein (AHRD V1 **-- D7KE28_ARALY); contains Interpro domain(s) IPR004873 BURP
recessive2	Solyc01g109500.2.1	357.854	482.882	1058.97	-1.38443	-0.370232	-1.0142	1.13224e-07	0.143968	9.084e-05		BURP domain-containing protein (AHRD V1 *--- B2ZPK5_SOLTU); contains Interpro domain(s) IPR004873 BURP
dominant2	Solyc01g109850.2.1	24516	11564.1	10212.6	1.34826	1.11177	0.236493	7.94877e-05	0.00110788	0.474239		Diaminopimelate decarboxylase (AHRD V1 **** D2DKE7_SOYBN); contains Interpro domain(s) IPR002986 Diaminopimelate decarboxylase
overdominant1	Solyc01g109860.2.1	1.6891	12.2153	2.97878	0.038224	-2.04391	2.08707	0.636012	0.000519107	0.00220101		Phosphatidylinositol/phosphatidylcholine transfer protein-like (AHRD V1 **-* Q9LRX7_ARATH); contains Interpro domain(s) IPR001251 Cellular retinaldehyde-binding/triple function, C-terminal
dominant2	Solyc01g111180.2.1	196.276	81.635	93.0184	1.21486	1.33245	-0.117695	0.000185829	7.19806e-05	0.794217		Unknown Protein (AHRD V1)
dominant1	Solyc01g111340.2.1	8.04561	29.0864	28.3029	-1.75342	-1.92854	0.176371	0.00137087	0.000397467	0.706538		Endo-1 4-beta-xylanase (AHRD V1 **-- B6SW51_MAIZE); contains Interpro domain(s) IPR013781 Glycoside hydrolase, subgroup, catalytic core
dominant2	Solyc02g011980.1.1	142.02	21.435	18.8466	2.98198	2.66411	0.317433	2.55549e-15	9.54336e-13	0.413556		50S ribosomal protein L2 chloroplastic (AHRD V1 *-*- A6YA21_9MAGN); contains Interpro domain(s) IPR013025 Ribosomal protein L25/L23
dominant1	Solyc02g014190.2.1	145.024	420.128	402.973	-1.27324	-1.41524	0.142049	6.00404e-06	4.08546e-07	0.555074		Genomic DNA chromosome 5 P1 clone MYJ24 (AHRD V1 **-- Q9FN44_ARATH); contains Interpro domain(s) IPR003594 ATP-binding region, ATPase-like
recessive1	Solyc02g020940.2.1	2249.37	1916.02	869.158	1.5367	0.321722	1.21498	1.39156e-07	0.299158	1.83993e-05		Glyceraldehyde-3-phosphate dehydrogenase (AHRD V1 **** D7UNZ5_BRARC); contains Interpro domain(s) IPR000173 Glyceraldehyde 3-phosphate dehydrogenase
underdominant1	Solyc02g021480.2.1	39.2118	8.88666	24.3982	0.90996	2.33253	-1.42417	0.0712262	7.43105e-06	0.00425526		Unknown Protein (AHRD V1)
underdominant1	Solyc02g021490.1.1	5.69604	1.08067	5.34287	0.299891	2.35528	-2.06771	0.696648	0.00259317	0.00632507		Unknown Protein (AHRD V1)
dominant1	Solyc02g030100.2.1	24.0541	65.5404	66.9849	-1.11446	-1.1918	0.0776	0.000927114	0.000453581	0.816877		Vacuolar protein sorting-associated protein 54 (AHRD V1 ***- B0CS25_LACBS)
underdominant1	Solyc02g032820.2.1	7.14384	1.72296	11.0028	-0.295884	2.26994	-2.57426	0.482704	0.0019518	7.79472e-05		Calcium-dependent protein kinase (AHRD V1 ***- Q8RW36_SOLLC); contains Interpro domain(s) IPR002290 Serine/threonine protein kinase
dominant2	Solyc02g036320.1.1	12.3573	2.29728	2.87957	2.30503	2.55592	-0.255857	0.000386392	0.000169887	0.843381		Photosystem I P700 chlorophyll a apoprotein (AHRD V1 ***- Q15B79_TOBAC); contains Interpro domain(s) IPR001280 Photosystem I psaA and psaB
overdominant1	Solyc02g037550.2.1	7.32171	23.4978	7.05465	-0.0485417	-1.84295	1.79643	0.863199	0.00387441	0.000498345		Auxin efflux carrier family protein (AHRD V1 **** D7KJ74_ARALY); contains Interpro domain(s) IPR004776 Auxin efflux carrier
dominant1	Solyc02g038740.2.1	11.4555	29.8154	37.2918	-1.2571	-1.02431	-0.232367	0.00145767	0.00746684	0.60856		3-hydroxy-3-methylglutaryl coenzyme A reductase (AHRD V1 **** Q9FS01_SOLTU); contains Interpro domain(s) IPR004554 Hydroxymethylglutaryl-CoA reductase, class I, catalytic
recessive2	Solyc02g062460.2.1	34.9829	52.5163	162.958	-2.23757	-0.721022	-1.51645	1.33393e-08	0.129291	1.11441e-05		2-oxoglutarate-dependent dioxygenase (AHRD V1 **** B9GL08_POPTR); contains Interpro domain(s) IPR005123 Oxoglutarate and iron-dependent oxygenase
dominant1	Solyc02g062790.2.1	0.4826	4.59456	6.69542	-2.95518	-2.44984	-0.49322	0.000462796	0.0026647	0.503289		Receptor-like kinase (AHRD V1 *-** A7VM65_9VIRI); contains Interpro domain(s) IPR002290 Serine/threonine protein kinase
overdominant2	Solyc02g063000.2.1	300.138	728.776	158.42	1.09302	-1.22571	2.31878	2.43542e-05	1.56873e-06	1.13883e-18		Glucosyltransferase (AHRD V1 **** A7M6J8_9ERIC); contains Interpro domain(s) IPR002213 UDP-glucuronosyl/UDP-glucosyltransferase
recessive1	Solyc02g063150.2.1	27171.1	26169.2	12122.2	1.3567	0.17401	1.18269	0.000155161	0.705325	0.000621691		Ribulose bisphosphate carboxylase small chain (AHRD V1 ***- Q84QE5_TOBAC); contains Interpro domain(s) IPR000894 Ribulose bisphosphate carboxylase, small chain
dominant1	Solyc02g063420.2.1	3.10518	13.1108	12.6245	-1.53856	-1.63721	0.100826	0.00686707	0.00377113	0.818134		Hydroxyproline-rich glycoprotein (AHRD V1 **-- A9YWR1_MEDTR)
dominant2	Solyc02g064730.2.1	533.434	189.556	221.02	1.39816	1.48171	-0.0835977	0.000280633	8.46736e-05	0.749713		Expressed protein having alternate splicing products (AHRD V1 *--- Q75KB8_ORYSJ); contains Interpro domain(s) IPR015023 Protein of unknown function DUF1909
recessive1	Solyc02g065050.1.1	97.5442	85.1845	45.4617	1.17985	0.152278	1.02762	0.000254832	0.479366	0.00266768		Aspartic proteinase nepenthesin I (AHRD V1 **-- A9ZMF9_NEPAL); contains Interpro domain(s) IPR001461 Peptidase A1
dominant2	Solyc02g065190.2.1	57.5892	10.98	7.67389	3.03277	2.40766	0.62444	1.11593e-10	1.64031e-07	0.18873		Cytochrome P450
recessive1	Solyc02g066860.1.1	3.79736	5.18757	0.387745	3.2559	-0.272802	3.54126	0.00183141	0.690796	0.00014988		Ninja-family protein Os07g0602900 (AHRD V1 ***- NNJA2_ORYSJ); contains Interpro domain(s) IPR012463 Protein of unknown function DUF1675
recessive1	Solyc02g066990.2.1	51.15	46.734	18.2091	1.73476	0.220374	1.51456	0.00296783	0.783972	0.00645792		Unknown Protein (AHRD V1)
dominant2	Solyc02g067350.2.1	11.0873	0.506353	0.420815	4.4509	3.91855	0.516642	1.2349e-07	2.73732e-06	1		cDNA clone J023065D24 full insert sequence (AHRD V1 *-*- B7EKP5_ORYSJ); contains Interpro domain(s) IPR012870 Protein of unknown function DUF1666
dominant1	Solyc02g067710.1.1	1.65738	8.46017	12.1375	-2.79426	-2.43381	-0.35423	0.000296713	0.00189366	0.493845		HEAT repeat family protein (AHRD V1 **-- B4FX70_MAIZE); contains Interpro domain(s) IPR016024 Armadillo-type fold
dominant1	Solyc02g067780.2.1	0.4826	5.15019	5.92448	-2.71945	-2.69571	-0.0108435	0.000508044	0.000897158	1		RLK, Receptor like protein, putative resistance protein with an antifungal domain
dominant2	Solyc02g068110.2.1	16.3642	4.06952	3.49425	2.33214	1.96517	0.365139	0.000155136	0.00115309	0.662862		Enhancer of yellow 2 transcription factor homolog (AHRD V1 **** C1BWN3_ESOLU); contains Interpro domain(s) IPR018783 Transcription factor, enhancer of yellow 2
dominant2	Solyc02g068260.1.1	31.3758	11.3199	12.9175	1.54827	1.68136	-0.133942	0.00359221	0.00236158	0.859849		Integral membrane protein (AHRD V1 *-*- B6U6B5_MAIZE); contains Interpro domain(s) IPR008217 Protein of unknown function DUF125, transmembrane
dominant2	Solyc02g069060.2.1	23.5591	5.90972	6.21757	1.69848	1.54799	0.149251	0.00107508	0.0023312	0.925922		Phloem lectin (AHRD V1 --*- Q8LK67_9ROSI)
dominant1	Solyc02g069800.1.1	41.6758	95.1638	94.8409	-1.14482	-1.23449	0.089852	0.00296941	0.00128755	0.782613		CXE carboxylesterase (AHRD V1 **-- Q0ZPU6_ACTCH); contains Interpro domain(s) IPR013094 Alpha/beta hydrolase fold-3
dominant2	Solyc02g070690.1.1	24.8097	7.85527	9.5134	1.77817	1.99621	-0.219383	0.00329745	0.00151035	0.733095		C2 domain-containing protein (AHRD V1 ***- D7LFS6_ARALY); contains Interpro domain(s) IPR018029 C2 membrane targeting protein
recessive1	Solyc02g070950.1.1	1765.05	1674.13	680.067	1.59225	0.229817	1.36244	1.35711e-06	0.627071	1.20852e-05		Chlorophyll a/b binding protein (AHRD V1 **** Q41422_SOLTU); contains Interpro domain(s) IPR001344 Chlorophyll A-B binding protein
recessive1	Solyc02g070980.1.1	1585.36	2093.09	886.575	1.04276	-0.250091	1.29286	0.00162936	0.306988	3.4892e-05		Chlorophyll a/b binding protein (AHRD V1 **** Q41422_SOLTU); contains Interpro domain(s) IPR001344 Chlorophyll A-B binding protein
recessive2	Solyc02g071500.2.1	12.9033	17.2789	68.5449	-1.89787	-0.0481519	-1.84992	1.72517e-06	0.523974	1.99414e-05		1-aminocyclopropane-1-carboxylate oxidase 1 (AHRD V1 **-- ACCO1_MALDO); contains Interpro domain(s) IPR005123 Oxoglutarate and iron-dependent oxygenase
recessive2	Solyc02g071700.2.1	119.122	230.482	504.59	-1.99117	-0.966312	-1.02482	8.60843e-11	0.00200612	0.000327121		GDSL esterase/lipase At1g29670 (AHRD V1 ***- GDL15_ARATH); contains Interpro domain(s) IPR001087 Lipase, GDSL
dominant1	Solyc02g071710.2.1	355.472	824.01	982.432	-1.27696	-1.14498	-0.131971	1.65848e-06	1.6746e-05	0.613713		GDSL esterase/lipase At1g29670 (AHRD V1 ***- GDL15_ARATH); contains Interpro domain(s) IPR001087 Lipase, GDSL
dominant2	Solyc02g072210.1.1	9.04252	2.80363	1.68326	2.71364	1.8535	0.858495	0.000197731	0.00882781	0.267469		Unknown Protein (AHRD V1)
dominant1	Solyc02g072470.2.1	1.89868	9.69547	8.02401	-1.90758	-2.25188	0.349406	0.00986809	0.00219383	0.5435		Receptor like kinase, RLK
overdominant1	Solyc02g076980.2.1	1.2065	11.6223	1.45632	0.54243	-2.48542	3.03647	1	0.000134822	1.59539e-05		Cathepsin B-like cysteine proteinase (AHRD V1 **-* CYSP_SCHMA); contains Interpro domain(s) IPR013128 Peptidase C1A, papain IPR000169 Peptidase, cysteine peptidase active site
overdominant1	Solyc02g077040.2.1	7.14384	69.8003	14.0192	-0.611458	-3.08279	2.47302	0.136306	3.44226e-11	1.55663e-08		Cathepsin B-like cysteine proteinase 5 (AHRD V1 **-* CPR5_CAEEL); contains Interpro domain(s) IPR013128 Peptidase C1A, papain
dominant1	Solyc02g077170.1.1	12.8082	30.3829	42.5218	-1.59402	-1.23103	-0.362471	0.000500659	0.00882862	0.362727		X1 (Fragment) (AHRD V1 *--- Q7FSP8_MAIZE); contains Interpro domain(s) IPR005379 Region of unknown function XH
dominant1	Solyc02g077180.1.1	0.4826	4.9157	7.7024	-3.11945	-2.53654	-0.570653	7.32315e-05	0.00102858	0.398014		Unknown Protein (AHRD V1)
additive2	Solyc02g078150.2.1	13.259	31.3956	109.648	-2.9777	-1.32721	-1.65	4.22234e-12	0.00360461	7.54129e-06		Plant-specific domain TIGR01615 family protein (AHRD V1 *-*- B6UDN7_MAIZE); contains Interpro domain(s) IPR006502 Protein of unknown function DUF506, plant
dominant1	Solyc02g078160.2.1	0.965199	6.63866	7.34773	-2.0683	-2.00552	-0.0569484	0.00116809	0.00166438	0.966034		Plant-specific domain TIGR01615 family protein (AHRD V1 ***- B6UDN7_MAIZE); contains Interpro domain(s) IPR006502 Protein of unknown function DUF506, plant
recessive1	Solyc02g079490.2.1	501.037	276.623	73.0428	2.87737	0.861347	2.01607	2.81561e-24	0.000714069	4.19427e-13		Hydroxycinnamoyl-CoA shikimate/quinate hydroxycinnamoyl transferase (AHRD V1 **-* D1GJ94_COFAR); contains Interpro domain(s) IPR003480 Transferase
recessive1	Solyc02g079780.1.1	46.648	51.2878	24.3502	1.02488	-0.148972	1.17402	0.00684108	0.857899	0.00303235		Pro-resilin (AHRD V1 *--- B6T4Q5_MAIZE)
dominant1	Solyc02g079990.2.1	2.38128	10.9495	14.6669	-2.24923	-1.85699	-0.389112	0.000986995	0.00626845	0.574439		RLK, Receptor like protein, putative resistance protein with an antifungal domain
dominant1	Solyc02g080110.2.1	0.965199	10.2511	9.74489	-2.46093	-2.68797	0.233721	9.85137e-05	3.43777e-05	0.730832		Unknown Protein (AHRD V1)
dominant2	Solyc02g080280.1.1	16.3642	4.22414	5.24821	1.83877	2.06371	-0.227556	0.00395433	0.00211093	0.813481		NAD(P)H-quinone oxidoreductase subunit 1 (AHRD V1 ***- D3WAS2_AUCJA); contains Interpro domain(s) IPR001694 NADH:ubiquinone oxidoreductase, subunit 1
recessive1	Solyc02g080640.2.1	2194.35	1748.1	853.322	1.53407	0.371427	1.16264	1.33855e-06	0.232637	0.000217346		Phosphoadenosine phosphosulfate reductase (AHRD V1 *-** B7I7M3_ACIB5); contains Interpro domain(s) IPR013766 Thioredoxin domain
dominant1	Solyc02g080890.2.1	4.97214	26.1536	25.1303	-2.23899	-2.37426	0.137427	0.000247117	8.39298e-05	0.745542	WRKY	Transcription factor WRKY (AHRD V1 ***- C7E5X8_CAPAN); contains Interpro domain(s) IPR003657 DNA-binding WRKY
dominant2	Solyc02g081120.2.1	42.4383	4.7118	4.98364	2.44549	2.39269	0.0507183	6.26579e-06	1.05711e-05	1	HB	Knotted-1-like homeobox protein H1 (AHRD V1 ***- Q8GUS6_TOBAC); contains Interpro domain(s) IPR005541 KNOX2
recessive1	Solyc02g081170.2.1	293.635	246.074	110.031	1.61408	0.345532	1.26857	1.25804e-08	0.251707	3.69686e-06		Plastid-lipid-associated protein, chloroplastic (AHRD V1 **-- PAP_CITUN); contains Interpro domain(s) IPR006843 PAP fibrillin
dominant1	Solyc02g081570.2.1	0.965199	6.57069	8.44482	-2.29556	-2.00552	-0.284325	0.000359231	0.00181722	0.667429		Yellow stripe-like protein 2.1 (Fragment) (AHRD V1 ***- B4ZYE4_BRAJU); contains Interpro domain(s) IPR004813 Oligopeptide transporter OPT superfamily
overdominant1	Solyc02g081770.1.1	22.7842	73.6115	37.911	-0.537636	-1.6125	1.07531	0.155101	2.75881e-05	0.00306247		Transferase family protein (AHRD V1 **-* D7LQY1_ARALY); contains Interpro domain(s) IPR003480 Transferase
underdominant1	Solyc02g082170.1.1	13.3225	4.84773	17.1827	-0.0882505	1.64222	-1.73304	0.725508	0.0072247	0.00143576		Purine permease (AHRD V1 *--* B6TET5_MAIZE); contains Interpro domain(s) IPR004853 Protein of unknown function DUF250
recessive2	Solyc02g082290.2.1	19.8569	31.9767	91.5918	-2.24548	-0.810979	-1.4343	2.7926e-07	0.11115	0.000148049		MORC family CW-type zinc finger 3 (AHRD V1 **-- Q4VBZ9_HUMAN); contains Interpro domain(s) IPR003594 ATP-binding region, ATPase-like
dominant1	Solyc02g082740.1.1	2.38128	12.2459	9.45181	-1.63443	-2.11238	0.481587	0.00693332	0.00074099	0.362121		Dirigent-like protein 1 (AHRD V1 ***- D2DMN2_GOSHI); contains Interpro domain(s) IPR004265 Plant disease resistance response protein
overdominant1	Solyc02g082870.2.1	5.66432	24.8929	9.81103	-0.895379	-2.40663	1.51379	0.283798	0.000294959	0.00455001		Acyl-CoA synthetase/AMP-acid ligase II (AHRD V1 **** Q2W3Z0_MAGSA); contains Interpro domain(s) IPR000873 AMP-dependent synthetase and ligase
dominant1	Solyc02g082920.2.1	18.0216	44.593	45.2062	-1.15744	-1.26978	0.112753	0.00736862	0.00352173	0.777088		Endochitinase (Chitinase) (AHRD V1 **** Q43184_SOLTU); contains Interpro domain(s) IPR000726 Glycoside hydrolase, family 19, catalytic
dominant1	Solyc02g082930.2.1	127.314	275.616	424.245	-1.69466	-1.20373	-0.490879	3.00146e-08	0.000143071	0.0674536		Endochitinase (Chitinase) (AHRD V1 **** Q43184_SOLTU); contains Interpro domain(s) IPR016283 Glycoside hydrolase, family 19 IPR000726 Glycoside hydrolase, family 19, catalytic
dominant2	Solyc02g083250.2.1	1311.93	464.655	310.975	2.25232	1.54506	0.707249	1.65993e-15	2.02221e-08	0.0103585		Cellular retinaldehyde-binding/triple function C-terminal (AHRD V1 **-- B6SN40_MAIZE); contains Interpro domain(s) IPR001251 Cellular retinaldehyde-binding/triple function, C-terminal
dominant1	Solyc02g083570.2.1	4.76256	16.8099	23.5132	-1.91597	-1.5284	-0.386165	0.000559398	0.00519486	0.498434		Ubiquitin-conjugating enzyme E2 10 (AHRD V1 ***- UBC10_ARATH); contains Interpro domain(s) IPR000608 Ubiquitin-conjugating enzyme, E2
overdominant1	Solyc02g083700.2.1	59.0687	135.013	66.4363	0.00604276	-1.16481	1.17102	0.991161	0.000617833	0.000387493		Alpha-mannosidase (AHRD V1 **** Q9FKW9_ARATH); contains Interpro domain(s) IPR011682 Glycosyl hydrolases 38, C-terminal
dominant1	Solyc02g083880.2.1	3.79736	12.8882	17.4849	-1.98814	-1.66953	-0.316532	0.000900951	0.00697452	0.533826		Gibberellin-regulated protein 2 (AHRD V1 *--- B6SKV6_MAIZE); contains Interpro domain(s) IPR003854 Gibberellin regulated protein
recessive2	Solyc02g084600.2.1	5.90562	3.90299	21.9862	-1.94068	0.485527	-2.42839	0.00437586	0.377884	5.35549e-05		LRR receptor-like serine/threonine-protein kinase, RLP
dominant1	Solyc02g084960.1.1	0.4826	4.27342	5.79675	-2.6673	-2.3576	-0.297652	0.0005559	0.00370088	0.656366		Genomic DNA chromosome 5 TAC clone K1F13 (AHRD V1 ***- Q9FJZ5_ARATH)
dominant1	Solyc02g085120.2.1	32.8236	129.254	86.096	-1.07971	-1.75419	0.674752	0.00122518	3.87483e-07	0.0457016		Laccase (AHRD V1 ***- Q9AUI0_PINTA); contains Interpro domain(s) IPR017761 Laccase
dominant1	Solyc02g085220.2.1	25.5846	56.9256	62.0103	-1.16292	-1.16061	-0.00202521	0.00531236	0.00569225	1		Transforming growth factor-beta receptor-associated protein 1 (AHRD V1 *--* TGFA1_MOUSE); contains Interpro domain(s) IPR019453 Vacuolar sorting protein 39/Transforming growth factor beta receptor-associated domain 2
dominant2	Solyc02g085310.2.1	9.70299	0.827496	0.647758	3.90372	3.36669	0.526845	2.37747e-06	3.13485e-05	0.812991		Unknown Protein (AHRD V1)
dominant1	Solyc02g085400.2.1	11.1508	52.9054	38.5451	-1.63197	-2.17141	0.540345	0.000175629	6.32389e-07	0.1556		Os01g0786800 protein (Fragment) (AHRD V1 ***- Q0JIP0_ORYSJ); contains Interpro domain(s) IPR002781 Protein of unknown function DUF81
dominant2	Solyc02g085480.2.1	99.9696	42.0307	40.0345	1.51898	1.38541	0.13339	4.27743e-05	0.000260074	0.671925		BAC19.4 (AHRD V1 ***- Q9FYX2_SOLLC); contains Interpro domain(s) IPR010608 Protein of unknown function DUF1195
recessive1	Solyc02g085950.2.1	26875.6	26285	13386.4	1.21537	0.157061	1.05831	0.000464993	0.751906	0.00139476		Ribulose bisphosphate carboxylase small chain (AHRD V1 ***- A9YTZ7_SOLTU); contains Interpro domain(s) IPR000894 Ribulose bisphosphate carboxylase, small chain
recessive1	Solyc02g086820.2.1	7049.33	11611.1	3738.82	1.07172	-0.645097	1.71682	0.000262101	0.0221049	5.6707e-09		Carbonic anhydrase (AHRD V1 ***- Q5NE20_SOLLC); contains Interpro domain(s) IPR015892 Carbonic anhydrase, prokaryotic-like, conserved site
recessive1	Solyc02g086840.2.1	276.966	231.373	105.115	1.56799	0.299439	1.26858	1.96122e-07	0.304775	2.11863e-05		Kinesin light chain-like protein (AHRD V1 ***- D2DWB2_PHAVU); contains Interpro domain(s) IPR011990 Tetratricopeptide-like helical
recessive1	Solyc02g086970.2.1	784.327	675.531	298.086	1.52125	0.231814	1.28944	4.80622e-09	0.308674	9.61615e-07		Aldehyde dehydrogenase 1 (AHRD V1 **** Q84V96_LOTCO); contains Interpro domain(s) IPR015590 Aldehyde dehydrogenase
recessive1	Solyc02g087110.2.1	9.55684	16.414	2.23181	2.51536	-0.46122	2.97908	0.00100115	0.256754	5.08985e-06		Alpha-dioxygenase (AHRD V1 **-- Q5GQ66_PEA); contains Interpro domain(s) IPR002007 Haem peroxidase, animal
dominant2	Solyc02g087150.2.1	1505.62	776.735	678.093	1.32241	1.04983	0.272568	6.04998e-05	0.00185177	0.351845		Heavy-metal-associated domain-containing protein (AHRD V1 *-*- D7M6P1_ARALY); contains Interpro domain(s) IPR006121 Heavy metal transport/detoxification protein
dominant1	Solyc02g087800.2.1	6.69296	22.2438	47.3777	-2.33049	-1.35006	-0.97967	1.96781e-07	0.00148118	0.0240223		Aldose-1-epimerase-like protein (AHRD V1 **** O48971_TOBAC); contains Interpro domain(s) IPR015443 Aldose-1-epimerase
dominant1	Solyc02g087810.2.1	0	3.51389	6.15598	-7.38818	-6.37805	-0.669343	2.85524e-05	0.000331138	0.397415		Aldose-1-epimerase-like protein (AHRD V1 **** O48971_TOBAC); contains Interpro domain(s) IPR015443 Aldose-1-epimerase
dominant1	Solyc02g087960.2.1	47.3719	102.937	112.852	-1.20343	-1.17862	-0.0246524	0.0018966	0.00283436	0.917866	MYB	MYB transcription factor (AHRD V1 **** Q9SN78_ARATH); contains Interpro domain(s) IPR015495 Myb transcription factor
dominant1	Solyc02g088320.2.1	6.41994	18.2423	27.2583	-1.79796	-1.3349	-0.462074	0.000282198	0.00816448	0.318403		cDNA clone J075153F01 full insert sequence (AHRD V1 **-- B7F9A7_ORYSJ); contains Interpro domain(s) IPR009769 Protein of unknown function DUF1336
dominant1	Solyc02g090140.1.1	46.87	135.589	146.865	-1.34178	-1.32878	-0.0128579	6.07792e-06	7.38855e-06	0.984484		Unknown Protein (AHRD V1)
dominant1	Solyc02g090990.1.1	0.7239	6.97849	4.78977	-1.8716	-2.40843	0.545596	0.00999073	0.00145893	0.411702		Serine/threonine-protein kinase 36 (AHRD V1 ***- STK36_PONAB); contains Interpro domain(s) IPR002290 Serine/threonine protein kinase
recessive1	Solyc02g091000.2.1	11.1508	12.0794	3.46118	1.79906	-0.00938669	1.80964	0.00404221	1	0.00208886		Harpin-induced protein (AHRD V1 ***- B6TDG9_MAIZE); contains Interpro domain(s) IPR010847 Harpin-induced 1
dominant1	Solyc02g091060.1.1	0	4.9157	6.31678	-7.43851	-6.87544	-0.22077	1.03808e-05	0.000140963	0.807454		Unknown Protein (AHRD V1)
dominant2	Solyc02g092130.2.1	21.819	5.03294	7.50398	1.63214	2.1186	-0.488666	0.00364126	0.000317693	0.41206		Unknown Protein (AHRD V1)
underdominant2	Solyc02g092610.2.1	11.1508	0.321143	2.75183	2.18174	5.15665	-3.0288	0.000966538	4.76577e-08	0.00419042		Transposon protein Mutator sub-class (AHRD V1 ***- B6UC07_MAIZE); contains Interpro domain(s) IPR004249 NPH3
dominant1	Solyc02g093990.2.1	0	5.47133	6.51065	-7.48714	-7.10806	-0.0362546	8.85094e-06	5.34206e-05	0.927696		Adenylate kinase family-like protein (AHRD V1 ***- Q38JG0_SOLTU); contains Interpro domain(s) IPR000850 Adenylate kinase
recessive1	Solyc03g005160.2.1	43.0409	45.2166	23.9534	1.1235	0.0960457	1.02756	0.00969356	1	0.00754488		Primary amine oxidase (AHRD V1 ***- B9RSR2_RICCO); contains Interpro domain(s) IPR000269 Copper amine oxidase
dominant1	Solyc03g005440.2.1	9.46169	26.8384	39.6182	-2.06006	-1.61569	-0.443453	3.9253e-05	0.00201106	0.283797		Genomic DNA chromosome 5 P1 clone MJB21 (AHRD V1 *--- Q9FMZ7_ARATH); contains Interpro domain(s) IPR008395 Agenet
dominant1	Solyc03g006330.2.1	81.6116	179.514	184.161	-1.00461	-1.08534	0.0808042	0.000622617	0.000236994	0.78448		LRR receptor-like serine/threonine-protein kinase, RLP
dominant1	Solyc03g007460.1.1	2.86388	11.641	24.4495	-2.61335	-1.61415	-0.997089	1.46508e-05	0.00618184	0.0781114	AP2-EREBP	Ethylene-responsive transcription factor 4 (AHRD V1 *-*- ERF4_TOBAC); contains Interpro domain(s) IPR001471 Pathogenesis-related transcriptional factor and ERF, DNA-binding
dominant1	Solyc03g007500.2.1	6.69296	29.7287	35.1067	-1.84675	-1.74608	-0.0996682	5.47384e-05	0.000126545	0.838222		Unknown Protein (AHRD V1)
dominant2	Solyc03g007890.2.1	1977.96	631.161	611.925	1.82098	1.65321	0.167758	9.94987e-10	1.80146e-08	0.605101		Heat shock protein 90 (Fragment) (AHRD V1 **-- Q2L3T8_WHEAT); contains Interpro domain(s) IPR003594 ATP-binding region, ATPase-like IPR001404 Heat shock protein Hsp90
dominant2	Solyc03g013600.1.1	29.109	7.34891	10.7473	1.47174	1.94859	-0.47839	0.00189692	0.000138996	0.416645		NAD(P)H-quinone oxidoreductase subunit 6 chloroplastic (AHRD V1 ***- D3WAS8_AUCJA); contains Interpro domain(s) IPR001457 NADH:ubiquinone/plastoquinone oxidoreductase, chain 6
dominant2	Solyc03g013610.1.1	8.04561	0.642286	0.614688	3.62917	3.64428	-0.0346971	2.36521e-05	8.06217e-05	1		Ribosomal protein L32 (Fragment) (AHRD V1 *-*- D2CZU0_9SOLA); contains Interpro domain(s) IPR002677 Ribosomal protein L32p
dominant2	Solyc03g013620.1.1	155.311	31.8595	30.927	2.41428	2.25417	0.159805	2.32395e-11	4.95821e-10	0.650754		NADH-quinone oxidoreductase subunit L (AHRD V1 ***- NUOL_RHOCA); contains Interpro domain(s) IPR018393 NADH-plastoquinone oxidoreductase, chain 5 subgroup
recessive2	Solyc03g020030.2.1	29.655	38.5236	97.5242	-1.53274	-0.242761	-1.29	0.00036202	0.515611	0.00277883		Proteinase inhibitor II (AHRD V1 ***- B3F0C1_TOBAC); contains Interpro domain(s) IPR003465 Proteinase inhibitor I20, Pin2
additive2	Solyc03g020040.2.1	31.9411	67.1529	190.789	-2.54498	-1.11916	-1.42565	3.59422e-11	0.0050409	3.60139e-05		Proteinase inhibitor II (AHRD V1 ***- B3F0C1_TOBAC); contains Interpro domain(s) IPR003465 Proteinase inhibitor I20, Pin2
dominant2	Solyc03g025380.2.1	211.395	59.1923	97.1355	1.29738	1.97683	-0.679646	0.000577338	3.14098e-07	0.0699883		Peroxidase (AHRD V1 ***- Q58GF4_9ROSI); contains Interpro domain(s) IPR002016 Haem peroxidase, plant/fungal/bacterial
dominant1	Solyc03g025560.2.1	11.1508	27.9191	32.4404	-1.35825	-1.27819	-0.0794258	0.00339855	0.0070009	0.843742		Undecaprenyl pyrophosphate synthase (AHRD V1 **** UPPS_PYRFU); contains Interpro domain(s) IPR001441 Di-trans-poly-cis-decaprenylcistransferase-like
recessive1	Solyc03g025770.2.1	32.6333	26.1893	10.322	1.62037	0.118885	1.50181	0.00079021	0.542553	0.00490612		Glycosyltransferase CAZy family GT90 (Fragment) (AHRD V1 **-- D8RT95_SELML); contains Interpro domain(s) IPR008539 Protein of unknown function DUF821, CAP10-like
dominant1	Solyc03g026130.2.1	0.2413	6.13231	5.14899	-3.44286	-3.76947	0.353941	0.000494766	9.40656e-05	0.614371		Cytochrome P450
dominant2	Solyc03g026180.1.1	38.2784	10.8067	11.4476	1.94411	1.90583	0.037468	0.00155585	0.00177717	1		Unknown Protein (AHRD V1)
recessive2	Solyc03g034380.1.1	51.9248	91.847	201.952	-1.84702	-0.813693	-1.03325	4.14826e-08	0.0189299	0.000983611		Lipid transfer protein (AHRD V1 ***- A5JUZ7_SESIN); contains Interpro domain(s) IPR013770 Plant lipid transfer protein and hydrophobic protein, helical
dominant1	Solyc03g034390.1.1	15.9133	39.1472	65.548	-1.81849	-1.11513	-0.703022	3.3902e-05	0.00822373	0.111248		Lipid transfer protein (AHRD V1 --*- Q42158_ARATH); contains Interpro domain(s) IPR013770 Plant lipid transfer protein and hydrophobic protein, helical
recessive1	Solyc03g044600.1.1	71.5846	58.7828	21.4194	1.9947	0.399932	1.5949	8.14884e-06	0.435427	0.000165781		Unknown Protein (AHRD V1)
additive2	Solyc03g045140.2.1	35.351	174.697	459.166	-3.52935	-2.25413	-1.27496	4.74023e-30	9.5687e-14	2.7418e-06		Cyclopropane-fatty-acyl-phospholipid synthase (AHRD V1 *-*- C7LRK7_DESBD); contains Interpro domain(s) IPR003333 Cyclopropane-fatty-acyl-phospholipid synthase
dominant2	Solyc03g063480.2.1	39.7137	9.12115	17.3196	1.17133	1.9771	-0.807066	0.00377136	9.4624e-06	0.0926456		ORF16-lacZ fusion protein (AHRD V1 *--- Q57HV4_SALCH)
dominant2	Solyc03g071720.2.1	2125.93	1043.78	819.641	1.52134	1.17463	0.346701	5.58993e-05	0.00275747	0.278408		Phosphatidate cytidylyltransferase family protein expressed (AHRD V1 **-* Q2QYV3_ORYSJ); contains Interpro domain(s) IPR000374 Phosphatidate cytidylyltransferase
dominant2	Solyc03g071770.1.1	11.9064	2.11207	1.68326	3.14132	2.78657	0.350123	2.20763e-05	0.000205618	0.703409		DNA-directed RNA polymerase subunit beta&apos&apos (AHRD V1 ***- A9XW65_CORFO)
dominant1	Solyc03g078060.2.1	29.655	71.3754	71.7143	-1.12416	-1.23063	0.106714	0.00249518	0.000985768	0.782161		Dehydration-responsive family protein (AHRD V1 ***- D7KPN7_ARALY); contains Interpro domain(s) IPR004159 Protein of unknown function DUF248, methyltransferase putative
dominant1	Solyc03g078150.2.1	3.10518	23.8003	24.9273	-2.51233	-2.55057	0.0408719	1.58024e-06	1.58412e-06	0.936373		Amino acid transporter family protein (AHRD V1 **** D7LGK0_ARALY); contains Interpro domain(s) IPR013057 Amino acid transporter, transmembrane
dominant2	Solyc03g078640.1.1	9702.87	4367	2754.57	1.9323	1.19491	0.73739	6.86437e-08	0.000650533	0.0344085		Unknown Protein (AHRD V1)
underdominant1	Solyc03g078690.2.1	4.07038	0.57432	6.66235	-0.197285	3.20651	-3.43091	0.484415	0.0043264	0.000100501		UDP-glucosyltransferase family 1 protein (AHRD V1 ***- C6KI45_CITSI); contains Interpro domain(s) IPR002213 UDP-glucuronosyl/UDP-glucosyltransferase
dominant2	Solyc03g078730.1.1	18.7138	3.4952	2.03793	3.21882	2.30041	0.916997	9.11378e-07	0.000183358	0.226508		UDP-glucuronosyltransferase (AHRD V1 **** Q8L5C7_PEA); contains Interpro domain(s) IPR002213 UDP-glucuronosyl/UDP-glucosyltransferase
recessive2	Solyc03g082430.1.1	65.057	79.2306	327.865	-2.33482	-0.396111	-1.93871	3.99715e-12	0.428555	2.17949e-10	GRF	Growth-regulating factor 4 (AHRD V1 *--- Q6ZIK5_ORYSJ); contains Interpro domain(s) IPR014977 WRC
dominant2	Solyc03g082610.1.1	867.289	407.526	301.698	1.7811	1.29891	0.482177	1.92574e-08	8.01729e-05	0.0787413		Arabidopsis thaliana genomic DNA chromosome 5 P1 clone MOK16 (AHRD V1 *--- Q9LYW2_ARATH); contains Interpro domain(s) IPR007608 Protein of unknown function DUF584
recessive1	Solyc03g082620.2.1	270.375	368.717	142.075	1.03421	-0.416827	1.45108	0.000142546	0.17596	2.50549e-07		Oligopeptide transporter (Fragment) (AHRD V1 **** B0DAK3_LACBS); contains Interpro domain(s) IPR004813 Oligopeptide transporter OPT superfamily
dominant1	Solyc03g082690.2.1	4.52126	27.2088	15.2531	-1.40499	-2.4	0.997187	0.00858858	1.79655e-05	0.0459125		U-box domain-containing protein (AHRD V1 *-*- Q1ENX4_MUSAC); contains Interpro domain(s) IPR011989 Armadillo-like helical
recessive2	Solyc03g083380.2.1	6.62952	9.79402	29.1024	-2.06424	-0.67627	-1.38756	0.000490371	0.360125	0.00521929		Diacylglycerol O-acyltransferase (AHRD V1 ***- A5UWY0_ROSS1); contains Interpro domain(s) IPR009721 Protein of unknown function DUF1298
recessive1	Solyc03g093180.1.1	167.713	154.686	51.8413	1.83375	0.112123	1.7217	9.7069e-08	0.66363	6.7674e-07		Peroxisomal membrane protein 11-4 (AHRD V1 ***- PX114_ORYSJ); contains Interpro domain(s) IPR008733 Peroxisomal biogenesis factor 11
recessive1	Solyc03g093540.1.1	5.96906	7.62078	1.29552	2.66797	0.0936923	2.578	0.00290948	0.823886	0.000547983	AP2-EREBP	Ethylene responsive transcription factor 1a (AHRD V1 *-*- C0J9I9_9ROSA); contains Interpro domain(s) IPR001471 Pathogenesis-related transcriptional factor and ERF, DNA-binding
dominant2	Solyc03g095700.1.1	41.1615	11.5663	8.05708	2.33326	1.64552	0.687309	6.84159e-06	0.000670305	0.246946		Genomic DNA chromosome 5 TAC clone K18I23 (AHRD V1 ***- Q9FLD2_ARATH)
recessive2	Solyc03g095780.1.1	14.8847	19.6441	73.0987	-2.34868	-0.572492	-1.77608	6.45406e-07	0.403562	1.09357e-05		Abscisic acid receptor PYL6 (AHRD V1 **-* PYL6_ARATH); contains Interpro domain(s) IPR019587 Polyketide cyclase/dehydrase
additive2	Solyc03g095970.2.1	6.17864	17.7359	46.3033	-2.6296	-1.37118	-1.25746	1.07324e-07	0.00572182	0.00429135		3-beta hydroxysteroid dehydrogenase (AHRD V1 ***- Q5Q1I5_9LAMI); contains Interpro domain(s) IPR002347 Glucose/ribitol dehydrogenase
additive1	Solyc03g096760.1.1	141.436	61.0054	27.5526	2.47447	1.19835	1.27612	4.51085e-07	0.00858737	0.00898804		Unknown Protein (AHRD V1)
recessive1	Solyc03g096780.1.1	371.018	220.457	82.1482	2.25312	0.726016	1.52713	8.10858e-06	0.113275	0.00257131		Unknown Protein (AHRD V1)
dominant2	Solyc03g097240.2.1	43.6697	20.0145	15.4094	1.69205	1.18423	0.507579	0.000104459	0.00589851	0.245449		Chaperone protein dnaJ (AHRD V1 ***- B6U8P3_MAIZE); contains Interpro domain(s) IPR001623 Heat shock protein DnaJ, N-terminal
dominant1	Solyc03g097420.2.1	9.7347	26.1961	40.0779	-1.87963	-1.34507	-0.53388	0.000170925	0.00829469	0.249528		Receptor expression-enhancing protein 5 (AHRD V1 **-- C1C4Y8_RANCA); contains Interpro domain(s) IPR004345 TB2/DP1 and HVA22 related protein
dominant1	Solyc03g097640.2.1	4.69913	21.7749	17.7735	-2.34184	-2.72285	0.384431	0.00301317	0.000306264	0.4449		Mitochondrial import inner membrane translocase subunit Tim8 (AHRD V1 ***- B6SQH6_MAIZE); contains Interpro domain(s) IPR004217 Mitochondrial inner membrane translocase complex, Tim8/9/10/13-zinc finger-like
dominant1	Solyc03g097700.2.1	0.2413	4.77977	4.88898	-3.38189	-3.46695	0.111733	0.000583215	0.000517462	0.908595		O-methyltransferase (AHRD V1 ***- A5HJZ9_VITVI); contains Interpro domain(s) IPR016461 O-methyltransferase, COMT, eukaryota
recessive1	Solyc03g098010.2.1	12.8399	16.1489	3.07344	2.28891	-0.146876	2.43739	0.000186079	0.651864	1.89407e-05		Acid phosphatase (AHRD V1 **** B9XQU4_9BACT); contains Interpro domain(s) IPR004843 Metallophosphoesterase
recessive2	Solyc03g098710.1.1	11.1191	11.2145	50.2845	-2.14002	-0.130838	-2.00944	2.83842e-05	1	9.05282e-06		Kunitz-type proteinase inhibitor A4 (Fragment) (AHRD V1 **** C5IWR3_SOLBR); contains Interpro domain(s) IPR011065 Kunitz inhibitor ST1-like
overdominant3	Solyc03g098790.1.1	1.65738	27.7526	12.3314	-2.81885	-4.07491	1.26368	6.01876e-05	1.74494e-09	0.00856621		Kunitz-type protease inhibitor (AHRD V1 **** Q3S488_SOLTU); contains Interpro domain(s) IPR002160 Proteinase inhibitor I3, Kunitz legume
overdominant1	Solyc03g111620.1.1	27.7563	82.77	28.644	0.110439	-1.5085	1.61936	0.779823	6.5273e-05	8.74191e-06		Os08g0119500 protein (Fragment) (AHRD V1 *-*- Q0J8C9_ORYSJ); contains Interpro domain(s) IPR013216 Methyltransferase type 11
overdominant1	Solyc03g111820.2.1	650.55	1842.16	730.972	-0.0528432	-1.50123	1.44841	0.948381	3.50129e-07	4.44637e-07		Sieve element-occluding protein 3 (AHRD V1 **-- B5THF7_MEDTR)
underdominant1	Solyc03g111930.2.1	4.03866	0.321143	6.15143	-0.357518	3.76651	-4.17733	0.586213	0.000406573	1.05712e-05		Cytochrome P450
recessive1	Solyc03g111940.2.1	197.755	189.369	96.7966	1.17646	0.0750974	1.10139	3.51474e-05	0.709029	0.000141753		Cytochrome P450
dominant1	Solyc03g112600.2.1	5.93734	31.0931	43.0269	-2.62049	-2.29682	-0.32213	5.95515e-08	3.24072e-06	0.416963		JmjC domain-containing protein (AHRD V1 **-- B6K2H3_SCHJY); contains Interpro domain(s) IPR013129 Transcription factor jumonji
dominant2	Solyc03g112630.2.1	1466.63	639.303	725.231	1.10527	1.2167	-0.111442	0.000136573	3.45635e-05	0.731834		Fas-associated factor 1-like protein (AHRD V1 *--- Q5DJU1_CAPAN); contains Interpro domain(s) IPR006577 UAS
underdominant1	Solyc03g112680.1.1	17.266	4.40935	13.2391	0.382429	1.89496	-1.51553	0.330155	0.000516424	0.00812388		LRR receptor-like serine/threonine-protein kinase, RLP
dominant1	Solyc03g113130.2.1	2.83216	12.5365	11.9391	-2.21897	-2.29743	0.082657	0.00530686	0.00357503	0.837216		Cupin RmlC-type (AHRD V1 **-- Q2HVC5_MEDTR); contains Interpro domain(s) IPR012864 Protein of unknown function DUF1637
dominant1	Solyc03g113610.2.1	18.3581	49.7262	59.287	-1.27167	-1.06742	-0.203976	0.00189346	0.0059102	0.727639		Protein CLP1 homolog (AHRD V1 **-- CLP1_BRUMA); contains Interpro domain(s) IPR012581 NUC156
dominant2	Solyc03g114170.2.1	338.823	128.926	140.376	1.37004	1.32257	0.0474192	0.000599989	0.000602009	0.995506		Deleted in split hand/splt foot protein 1 (AHRD V1 ***- D2XQ35_IPOBA); contains Interpro domain(s) IPR007834 DSS1/SEM1
recessive2	Solyc03g114180.2.1	85.7137	91.0127	204.137	-1.07313	-0.0237815	-1.04938	0.000762814	0.90569	0.00104391		UDP-glucosyltransferase HvUGT5876 (AHRD V1 ***- D3WYW1_HORVD); contains Interpro domain(s) IPR002213 UDP-glucuronosyl/UDP-glucosyltransferase
dominant1	Solyc03g114710.2.1	12.9033	36.0394	40.4884	-1.16736	-1.13795	-0.0289964	0.0020871	0.0030159	0.915166		Glucosyltransferase (AHRD V1 **** B5MGN9_PHYAM); contains Interpro domain(s) IPR002213 UDP-glucuronosyl/UDP-glucosyltransferase
recessive1	Solyc03g114770.2.1	378.149	229.079	108.242	1.89388	0.677768	1.21612	1.23346e-07	0.0349991	0.000937481		Unknown Protein (AHRD V1)
underdominant3	Solyc03g114940.2.1	121.041	29.4874	349.575	-2.28876	1.13619	-3.42534	0.0078682	0.000165632	1.07696e-09		Cytochrome P450
recessive2	Solyc03g114960.2.1	412.503	403.324	960.487	-1.08564	0.0413064	-1.12696	5.00104e-05	0.758184	1.18513e-05		Kelch-like protein 20 (AHRD V1 *-*- KLH20_HUMAN); contains Interpro domain(s) IPR015915 Kelch-type beta propeller
dominant2	Solyc03g115230.2.1	3709.48	1629.78	1414.61	1.53205	1.20088	0.331168	1.64999e-06	0.000116904	0.322645		ClpB chaperone (AHRD V1 ***- D6QXI5_TRYCR); contains Interpro domain(s) IPR013093 ATPase associated with various cellular activities, AAA-2
dominant1	Solyc03g115530.2.1	0.2413	4.89701	7.83924	-4.02447	-3.54873	-0.449298	3.85347e-05	0.000660103	0.495628		DNA-dependent ATPase A-like protein (AHRD V1 *--- Q6ZJE4_ORYSJ)
underdominant1	Solyc03g115800.1.1	14.9799	5.49002	16.9934	0.0909614	1.62706	-1.53835	1	0.00515743	0.00377899		Pentatricopeptide repeat-containing protein (AHRD V1 ***- D7LQC4_ARALY); contains Interpro domain(s) IPR002885 Pentatricopeptide repeat
dominant2	Solyc03g116490.1.1	14.9164	4.64384	3.65505	2.02854	1.56443	0.462802	0.000832404	0.00915235	0.510242		Os05g0176300 protein (Fragment) (AHRD V1 *-*- C7J2W8_ORYSJ)
dominant2	Solyc03g116740.2.1	6336.39	3010.28	2128.2	1.71933	1.21592	0.503399	5.0944e-06	0.00174319	0.131081		Genomic DNA chromosome 3 P1 clone MSJ11 (AHRD V1 ***- Q9LVZ7_ARATH)
underdominant1	Solyc03g116930.2.1	146.294	40.0665	86.1828	0.966956	1.9818	-1.01515	0.00404032	7.12739e-09	0.00191463		Sister chromatid cohesion protein PDS5 homolog B (AHRD V1 *-*- PDS5B_CHICK); contains Interpro domain(s) IPR007942 Phospholipase-like, arabidopsis
recessive2	Solyc03g116970.1.1	5.66432	6.7559	22.6157	-2.15012	-0.506155	-1.64373	0.00136744	0.716039	0.00235629		Sister chromatid cohesion protein pds5 (AHRD V1 *--- PDS5_SCHPO); contains Interpro domain(s) IPR007942 Phospholipase-like, arabidopsis
dominant1	Solyc03g117050.2.1	1.2065	7.33022	8.51552	-1.94395	-1.86675	-0.0726854	0.00142864	0.002862	0.939503		Aquaporin (AHRD V1 ***- B3GK86_ARATH); contains Interpro domain(s) IPR012269 Aquaporin
dominant2	Solyc03g117590.2.1	1219.05	377.505	500.772	1.3857	1.67278	-0.287113	1.33425e-05	1.47173e-07	0.333702		Chaperone protein dnaJ (AHRD V1 *-*- C5UZI2_CLOBO); contains Interpro domain(s) IPR001623 Heat shock protein DnaJ, N-terminal
dominant2	Solyc03g118110.2.1	645.088	281.777	262.921	1.45761	1.28369	0.173898	6.17057e-08	2.54131e-06	0.464425		Succinate dehydrogenase assembly factor 2, mitochondrial (AHRD V1 *--- SDHF2_CAEBR); contains Interpro domain(s) IPR005631 Protein of unknown function DUF339
underdominant1	Solyc03g118160.1.1	30.3982	7.46616	27.6279	-0.131077	1.69102	-1.82381	0.662673	0.000297673	0.000798835	LFY	FLORICAULA/LEAFY-like protein (AHRD V1 ***- Q9LDP5_SOLLC); contains Interpro domain(s) IPR002910 Floricaula/leafy protein
overdominant1	Solyc03g118190.2.1	13.7734	36.4234	13.9816	0.181613	-1.25224	1.43462	0.785184	0.00680747	0.00158195	AP2-EREBP	Ethylene responsive transcription factor 2a (AHRD V1 *-*- C0J9I7_9ROSA); contains Interpro domain(s) IPR001471 Pathogenesis-related transcriptional factor and ERF, DNA-binding
recessive1	Solyc03g119150.2.1	875.133	983.716	485.637	1.02047	-0.126378	1.14685	0.000267165	0.648031	4.15346e-05		Peptidyl-prolyl cis-trans isomerase (AHRD V1 *-*- B4VX45_9CYAN); contains Interpro domain(s) IPR001179 Peptidyl-prolyl cis-trans isomerase, FKBP-type
dominant2	Solyc03g119190.2.1	37.3766	14.29	12.629	1.9212	1.61165	0.309039	0.000215568	0.00214407	0.537384		Reticulon family protein (AHRD V1 ***- D7LDX0_ARALY); contains Interpro domain(s) IPR003388 Reticulon
recessive1	Solyc03g119540.2.1	1457.93	1969.1	771.595	1.07211	-0.376524	1.44864	0.00010444	0.1746	2.1255e-07	C2C2-CO-like	CONSTANS-like zinc finger protein (AHRD V1 **-- D0EP06_SOYBN); contains Interpro domain(s) IPR010402 CCT domain
recessive1	Solyc03g119910.2.1	27.0007	13.5118	5.0783	2.43133	0.947471	1.48414	7.80625e-06	0.0510749	0.00775306		Gibberellin 3-beta-hydroxylase (Fragment) (AHRD V1 **** D9ZZW4_9FABA); contains Interpro domain(s) IPR005123 Oxoglutarate and iron-dependent oxygenase
dominant1	Solyc03g120520.1.1	0.4826	8.00989	5.04523	-2.55698	-3.14526	0.602189	0.00343417	0.000294911	0.390045		Peroxisome assembly factor 1 (AHRD V1 ***- B4FCL8_MAIZE); contains Interpro domain(s) IPR018957 Zinc finger, C3HC4 RING-type
dominant1	Solyc03g120540.2.1	24.8924	53.93	55.6993	-1.04377	-1.10872	0.0652237	0.00878669	0.00595103	0.872379		Isochorismatase hydrolase-like (AHRD V1 ***- Q6K7V7_ORYSJ); contains Interpro domain(s) IPR000868 Isochorismatase-like
dominant1	Solyc03g120650.2.1	0.2413	4.54528	4.43054	-3.31824	-3.28802	-0.00398785	0.00255908	0.00223757	1		Pollen-specific kinase partner protein-like protein (Fragment) (AHRD V1 *--- Q5DK68_SOLLC); contains Interpro domain(s) IPR005512 Rop nucleotide exchanger, PRONE
recessive2	Solyc03g120990.2.1	92.9844	98.8748	247.957	-1.14803	0.0723332	-1.2204	4.12452e-05	0.927886	4.89744e-05		Malic enzyme (AHRD V1 ***- O04935_SOLLC); contains Interpro domain(s) IPR012302 Malic enzyme, NAD-binding
overdominant1	Solyc03g121680.1.1	9.4934	31.7422	14.0523	-0.360816	-1.63012	1.27042	0.478988	0.00112599	0.00628536		Beta-fructofuranosidase (AHRD V1 **-* Q7XA49_SOYBN); contains Interpro domain(s) IPR001362 Glycoside hydrolase, family 32
dominant2	Solyc03g123540.2.1	300.849	84.4471	79.46	2.01566	1.78255	0.233025	2.68386e-08	4.41998e-07	0.586949		class II heat shock protein (AHRD V1 ***- B6U175_MAIZE); contains Interpro domain(s) IPR002068 Heat shock protein Hsp20
dominant2	Solyc03g123560.2.1	852.794	309.613	291.324	1.70269	1.48404	0.218627	2.24667e-10	2.45444e-08	0.418211		Chaperone protein dnaJ (AHRD V1 *-*- B4FBY1_MAIZE); contains Interpro domain(s) IPR015609 Molecular chaperone, heat shock protein, Hsp40, DnaJ
dominant1	Solyc03g123750.2.1	33.2745	73.8086	87.7234	-1.14096	-1.01888	-0.121909	0.000574361	0.0021782	0.697943		Lipase (AHRD V1 ***- Q5S8F1_RICCO); contains Interpro domain(s) IPR002921 Lipase, class 3
dominant1	Solyc03g124000.1.1	88.0632	241.012	242.321	-1.24913	-1.3405	0.0914581	2.65067e-05	5.69501e-06	0.716988		Unknown Protein (AHRD V1)
overdominant1	Solyc04g005810.2.1	4.24824	19.1565	5.59833	-0.542181	-2.37094	1.83234	0.64119	0.000619458	0.000795534		Thioredoxin H (AHRD V1 ***- Q4U0W0_NICAL); contains Interpro domain(s) IPR015467 Thioredoxin, core
dominant1	Solyc04g006980.1.1	29.8646	109.646	67.2883	-1.0626	-1.85323	0.790976	0.00405286	3.77601e-07	0.0154642	TCP	CYCLOIDEA-like group 1B protein (Fragment) (AHRD V1 *-*- Q6VM90_LUPAG); contains Interpro domain(s) IPR005333 Transcription factor, TCP
dominant1	Solyc04g007390.2.1	0.2413	8.54683	10.2227	-4.49652	-4.28105	-0.187843	4.51467e-07	2.53269e-06	0.794858		Serine/threonine protein kinase family protein (AHRD V1 **** C6ZRM5_SOYBN); contains Interpro domain(s) IPR002290 Serine/threonine protein kinase
recessive1	Solyc04g007790.2.1	84.4754	80.0581	32.4689	1.55875	0.128243	1.43061	9.10093e-06	0.721628	3.22622e-05		Major latex-like protein (AHRD V1 **-- B5THI3_PANGI); contains Interpro domain(s) IPR000916 Bet v I allergen
recessive1	Solyc04g007800.2.1	4.07038	5.10091	0.387745	3.73798	0.126598	3.62325	0.000343729	0.873148	5.94225e-05		C2 domain-containing protein (AHRD V1 **-- D7KYE6_ARALY); contains Interpro domain(s) IPR018029 C2 membrane targeting protein
dominant2	Solyc04g007990.1.1	15.8816	4.02024	4.40202	1.95973	1.9935	-0.0361772	0.000556087	0.000839188	1		Unknown Protein (AHRD V1)
dominant1	Solyc04g008160.1.1	0	7.80599	5.4706	-7.28193	-7.48416	0.545933	1.90562e-05	3.17821e-06	0.388573		Cc-nbs, resistance protein fragment
recessive2	Solyc04g008480.1.1	65.5396	56.4006	138.366	-1.03177	0.13479	-1.16663	0.00900153	0.469409	0.000645272	G2-like	Myb-like DNA-binding domain SHAQKYF class family protein expressed (AHRD V1 *--- Q10S98_ORYSJ); contains Interpro domain(s) IPR006447 Myb-like DNA-binding region, SHAQKYF class
dominant2	Solyc04g008490.1.1	515.432	182.166	236.871	1.24709	1.49865	-0.251604	4.51627e-05	8.47694e-07	0.36952		NADH dehydrogenase (AHRD V1 **** NDUB7_DICDI); contains Interpro domain(s) IPR008698 NADH:ubiquinone oxidoreductase, B18 subunit
dominant1	Solyc04g009110.1.1	0	4.40935	4.82284	-7.10626	-6.69651	-0.0676976	4.6707e-05	0.000246535	1		Cc-nbs-lrr, resistance protein
overdominant1	Solyc04g009850.2.1	9.28382	26.2148	10.3265	0.178279	-1.27527	1.4546	0.963913	0.00585212	0.00242643		1-aminocyclopropane-1-carboxylate oxidase-like protein (AHRD V1 **-* Q9LTH8_ARATH); contains Interpro domain(s) IPR005123 Oxoglutarate and iron-dependent oxygenase
recessive1	Solyc04g009980.2.1	7.11212	7.76861	2.03793	1.86916	-0.146475	2.01791	0.00817344	0.907911	0.00246096		Light-dependent short hypocotyls 1 (AHRD V1 ***- D7M6V0_ARALY); contains Interpro domain(s) IPR006936 Protein of unknown function DUF640
dominant2	Solyc04g011440.2.1	269.315	86.1956	113.489	1.30934	1.57062	-0.261391	1.1794e-05	1.94212e-07	0.368581		heat shock protein (AHRD V1 ***- B2D2G5_CAPSN); contains Interpro domain(s) IPR013126 Heat shock protein 70
dominant2	Solyc04g014480.2.1	116.67	27.2768	38.5748	1.76726	2.21046	-0.443618	0.000275098	7.54186e-06	0.342391		class I heat shock protein 3 (AHRD V1 ***- B6TQD6_MAIZE); contains Interpro domain(s) IPR002068 Heat shock protein Hsp20
underdominant1	Solyc04g014750.1.1	4.48954	0.642286	3.88655	0.189026	2.72533	-2.56182	0.701021	0.00512394	0.00994999		TNFR/CD27/30/40/95 cysteine-rich region (AHRD V1 ***- Q2HT38_MEDTR)
dominant1	Solyc04g015070.2.1	4.79428	18.6994	28.1707	-1.91316	-1.4392	-0.472871	5.64238e-05	0.00175085	0.347711		C2 domain containing protein (AHRD V1 **-- Q2A9R2_BRAOL); contains Interpro domain(s) IPR018029 C2 membrane targeting protein
recessive1	Solyc04g016200.1.1	132.73	185.237	67.2564	1.148	-0.413108	1.56119	0.00125089	0.19717	6.33723e-06		UDP-glucosyltransferase HvUGT5876 (AHRD V1 **** D3WYW1_HORVD); contains Interpro domain(s) IPR002213 UDP-glucuronosyl/UDP-glucosyltransferase
recessive1	Solyc04g016220.2.1	49.1561	46.8648	10.7382	2.35148	0.133555	2.21832	1.03496e-06	0.812341	2.16645e-06		UDP-glucose glucosyltransferase (AHRD V1 **** Q33DV3_ANTMA); contains Interpro domain(s) IPR002213 UDP-glucuronosyl/UDP-glucosyltransferase
dominant1	Solyc04g018090.2.1	24.0224	57.3453	78.1484	-1.40416	-1.07228	-0.331654	5.40376e-05	0.00178737	0.34756		Sodium/hydrogen exchanger Na+ H+ antiporter (AHRD V1 **-- Q8IET0_PLAF7); contains Interpro domain(s) IPR006153 Cation/H+ exchanger
dominant1	Solyc04g019310.1.1	0	5.40337	6.28371	-7.43851	-7.10806	0.0124101	1.34671e-05	7.99905e-05	1		Os06g0524700 protein (Fragment) (AHRD V1 ***- Q0DBU9_ORYSJ); contains Interpro domain(s) IPR004158 Protein of unknown function DUF247, plant
dominant2	Solyc04g024430.2.1	42.2094	15.2721	18.8135	1.00413	1.21367	-0.210084	0.00845363	0.00320777	0.715313		Unknown Protein (AHRD V1)
dominant1	Solyc04g024500.2.1	51.6643	129.496	149.549	-1.18191	-1.04901	-0.132799	0.000180108	0.000579174	0.762496		UPF0760 protein C2orf29 homolog (AHRD V1 ***- CB029_DANRE)
dominant2	Solyc04g024570.1.1	14.4338	2.50118	3.75882	2.02795	2.55592	-0.53329	0.00501234	0.000999287	0.586377		NADH-quinone oxidoreductase subunit L (AHRD V1 ***- NUOL_NEIMA); contains Interpro domain(s) IPR003916 NADH:ubiquinone oxidoreductase, chain 5
dominant1	Solyc04g028580.1.1	9.28382	33.6385	30.1755	-1.35352	-1.57146	0.218746	0.0036811	0.000722705	0.591687		Lysine-specific demethylase 5A (AHRD V1 *--- KDM5A_MOUSE); contains Interpro domain(s) IPR013129 Transcription factor jumonji
dominant2	Solyc04g045540.1.1	45.2319	14.0063	19.4522	1.27934	1.71381	-0.435232	0.00312542	0.000224047	0.404284		Ycf1 (Fragment) (AHRD V1 ***- A6YA36_9MAGN); contains Interpro domain(s) IPR008896 Ycf1
dominant2	Solyc04g045550.1.1	17.8437	2.48249	1.9102	3.51679	2.97237	0.541101	2.00595e-07	5.78808e-06	0.564693		Ycf1 (Fragment) (AHRD V1 ***- A2T912_9MAGN); contains Interpro domain(s) IPR008896 Ycf1
dominant2	Solyc04g049410.2.1	41.1932	18.6008	13.0783	1.71112	1.1404	0.570482	0.000132512	0.00987716	0.202513		Unknown Protein (AHRD V1)
recessive2	Solyc04g049920.2.1	21.7873	23.4112	68.0501	-1.59386	-0.13922	-1.45473	0.000263952	0.909458	0.000277916		RNA binding protein-like (AHRD V1 **-- Q8LFQ5_ARATH); contains Interpro domain(s) IPR000504 RNA recognition motif, RNP-1
dominant1	Solyc04g049970.2.1	11.6651	32.026	32.8658	-1.13875	-1.22722	0.0890114	0.00608495	0.00362162	0.845187		Os11g0133900 protein (Fragment) (AHRD V1 ***- Q0IUU7_ORYSJ); contains Interpro domain(s) IPR018471 ATP synthase assembly factor FMC1, mitochondrial
dominant2	Solyc04g051130.1.1	11.2459	2.16135	2.35954	2.68467	2.71592	-0.0359853	0.00251302	0.0025169	1		Unknown Protein (AHRD V1)
dominant1	Solyc04g051390.2.1	0.4826	7.82468	6.60531	-2.86546	-3.089	0.237139	0.000995654	0.00035414	0.680966		Unknown Protein (AHRD V1)
dominant1	Solyc04g051550.1.1	64.0091	239.158	223.623	-1.67218	-1.86629	0.194259	3.98173e-08	8.47651e-10	0.468175		Unknown Protein (AHRD V1)
dominant1	Solyc04g051560.1.1	12.5669	56.562	53.2211	-1.93588	-2.09123	0.156122	1.28824e-05	2.29169e-06	0.63977		Unknown Protein (AHRD V1)
dominant1	Solyc04g054220.2.1	2.10826	20.2558	14.7662	-3.44956	-3.98731	0.547546	0.000149884	4.71499e-06	0.302347		Cytochrome P450
recessive2	Solyc04g054800.2.1	72.9758	81.9221	177.631	-1.41285	-0.411052	-1.00178	0.00267067	0.708275	0.00738417		Unknown Protein (AHRD V1); contains Interpro domain(s) IPR010369 Protein of unknown function DUF966
dominant1	Solyc04g064610.2.1	55.8174	139.679	140.703	-1.09754	-1.16571	0.0682896	0.000602332	0.000230554	0.776773		RAG1-activating protein 1 homolog (AHRD V1 **-- R1AP1_DROPS); contains Interpro domain(s) IPR018179 RAG1-activating protein 1 homologue
overdominant1	Solyc04g064770.1.1	45.4732	749.977	62.3799	-0.376116	-4.10325	3.7275	0.315859	4.71128e-37	1.3541e-34	C3H	Zinc finger CCCH domain-containing protein 38 (AHRD V1 *-*- C3H38_ARATH); contains Interpro domain(s) IPR000571 Zinc finger, CCCH-type
recessive1	Solyc04g070960.1.1	10.4269	9.64619	3.30038	1.72857	0.145584	1.58403	0.00471995	0.814182	0.00759011	C2C2-Dof	Dof zinc finger protein 9 (AHRD V1 *-*- A5HWF8_HORVD); contains Interpro domain(s) IPR003851 Zinc finger, Dof-type
recessive2	Solyc04g070970.2.1	41.174	50.3057	167.733	-1.68237	-0.0579253	-1.62451	3.91366e-07	0.569437	4.05112e-06		ABC transporter G family member 22 (AHRD V1 **** AB22G_ARATH); contains Interpro domain(s) IPR003439 ABC transporter-like
overdominant1	Solyc04g071340.2.1	230.737	610.125	138.803	0.929568	-1.3076	2.23723	0.0006785	3.43718e-07	6.8613e-17		Fructose-1 6-bisphosphatase class 1 (AHRD V1 **** D3PE46_DEFDS); contains Interpro domain(s) IPR000146 Fructose-1,6-bisphosphatase
recessive2	Solyc04g071900.2.1	23.4446	36.0649	144.506	-2.56342	-0.641799	-1.92154	3.23519e-11	0.130265	4.87234e-08		Peroxidase (AHRD V1 **** Q94IQ1_TOBAC); contains Interpro domain(s) IPR002016 Haem peroxidase, plant/fungal/bacterial
recessive1	Solyc04g074350.2.1	70.7338	118.205	40.1382	1.0075	-0.656149	1.66382	0.00337069	0.0380148	4.38928e-07		UDP-glucuronosyltransferase (AHRD V1 **-* Q5UB81_ARATH); contains Interpro domain(s) IPR002213 UDP-glucuronosyl/UDP-glucosyltransferase
dominant1	Solyc04g074470.1.1	1.2065	9.52895	8.44937	-1.94395	-2.1648	0.225822	0.00183959	0.000605627	0.690953		Os06g0220000 protein (Fragment) (AHRD V1 ***- Q0DDJ2_ORYSJ); contains Interpro domain(s) IPR006766 Phosphate-induced protein 1 conserved region
recessive2	Solyc04g074810.2.1	24.1051	37.6519	119.713	-2.33397	-0.787217	-1.5466	6.34686e-08	0.123525	3.49368e-05	bHLH	BHLH transcription factor (AHRD V1 *-** Q401N4_9LILI); contains Interpro domain(s) IPR011598 Helix-loop-helix DNA-binding
dominant2	Solyc04g076340.2.1	238.79	93.9642	94.5056	1.39253	1.28007	0.112392	1.42667e-05	4.82837e-05	0.785542		Unknown Protein (AHRD V1)
dominant1	Solyc04g076500.2.1	27.3689	87.3714	93.9774	-1.43139	-1.43369	0.00255699	5.3994e-05	4.63234e-05	0.969553		BEACH domain-containing protein (AHRD V1 **-- D3BT75_POLPA); contains Interpro domain(s) IPR008985 Concanavalin A-like lectin/glucanase
overdominant1	Solyc04g077390.2.1	15.6086	40.3196	14.3123	0.142173	-1.47681	1.61983	0.569409	0.0047885	0.000311639		ARK2 product/receptor-like serine/threonine protein kinase ARK2 (AHRD V1 *-** Q9S972_ARATH); contains Interpro domain(s) IPR002290 Serine/threonine protein kinase
recessive2	Solyc04g077720.1.1	1.89868	3.12478	11.4943	-2.37534	-0.636688	-1.73764	0.000840473	0.487694	0.00429561		Nucleobase ascorbate transporter (AHRD V1 **-* B9HJR9_POPTR); contains Interpro domain(s) IPR006043 Xanthine/uracil/vitamin C permease
dominant1	Solyc04g077860.2.1	8.49649	33.4159	29.9201	-1.91587	-2.16635	0.251888	0.00138723	0.000253028	0.560405		Hydrolase alpha/beta fold family protein expressed (AHRD V1 **** Q10J20_ORYSJ); contains Interpro domain(s) IPR000073 Alpha/beta hydrolase fold-1
dominant2	Solyc04g078070.2.1	116.429	50.7865	60.578	1.20079	1.30702	-0.106388	0.000958704	0.000290069	0.726262		Expressed protein having alternate splicing products (AHRD V1 *--- Q75KB8_ORYSJ); contains Interpro domain(s) IPR015023 Protein of unknown function DUF1909
overdominant1	Solyc04g078140.2.1	192.313	536.233	204.994	0.154245	-1.29231	1.44661	0.789581	0.000627686	0.000221226		Cytochrome B5 (AHRD V1 **** Q9ZSP7_PETHY); contains Interpro domain(s) IPR001199 Cytochrome b5
recessive1	Solyc04g078640.1.1	45.2953	43.2167	19.4898	1.37148	0.158157	1.21347	0.00132208	0.748455	0.00322404	AP2-EREBP	Ethylene-responsive transcription factor 5 (AHRD V1 *-*- EF102_ARATH); contains Interpro domain(s) IPR001471 Pathogenesis-related transcriptional factor and ERF, DNA-binding
dominant1	Solyc04g078710.1.1	0.7239	9.05318	7.41842	-2.43211	-2.8823	0.459346	0.000611757	0.000121431	0.482492		Subtilisin-like protease (AHRD V1 **-- O82777_SOLLC); contains Interpro domain(s) IPR015500 Peptidase S8, subtilisin-related
dominant1	Solyc04g078960.1.1	0.965199	6.29883	6.05221	-1.79842	-2.00552	0.213093	0.00617787	0.00271391	0.82142		Unknown Protein (AHRD V1)
recessive1	Solyc04g079040.2.1	36.945	42.5795	14.5917	1.37868	-0.25613	1.63514	0.00084666	0.711366	0.000136215		Serine carboxypeptidase 1 (AHRD V1 ***- B6TC80_MAIZE); contains Interpro domain(s) IPR001563 Peptidase S10, serine carboxypeptidase
underdominant1	Solyc04g079660.2.1	9.0108	1.46978	6.43996	0.605363	2.65676	-2.06164	0.308904	0.000276267	0.00386639		Cytochrome P450
overdominant1	Solyc04g079890.2.1	10.4903	30.6309	9.35715	0.577428	-1.19371	1.77216	0.505796	0.00971377	0.000663311		Thaumatin-like protein (AHRD V1 ***- O24468_ARATH); contains Interpro domain(s) IPR001938 Thaumatin, pathogenesis-related
overdominant1	Solyc04g081020.2.1	7.41686	36.7938	12.9791	-0.270855	-1.83896	1.56932	0.307845	4.60016e-05	0.00129827		Zinc finger protein CONSTANS-LIKE 3 (AHRD V1 *--- COL3_ARATH); contains Interpro domain(s) IPR000315 Zinc finger, B-box
underdominant1	Solyc04g081560.2.1	6.66124	1.14864	5.76368	0.528962	2.69422	-2.17811	0.554449	0.000617508	0.00340171		Thaumatin-like protein (AHRD V1 **-- Q9STX6_ARATH); contains Interpro domain(s) IPR001938 Thaumatin, pathogenesis-related
underdominant1	Solyc05g005090.2.1	16.6248	1.01271	10.582	-0.10981	2.96849	-3.09193	0.349577	2.92531e-05	0.000299785	HB	Knotted-1-like homeobox protein H1 (AHRD V1 ***- Q8GUS6_TOBAC); contains Interpro domain(s) IPR005541 KNOX2
recessive1	Solyc05g005490.2.1	427.591	484.986	234.862	1.04503	-0.101668	1.14672	7.46645e-05	0.635765	8.69293e-06		Carbonic anhydrase (AHRD V1 ***- Q5NE21_SOLLC); contains Interpro domain(s) IPR015892 Carbonic anhydrase, prokaryotic-like, conserved site
dominant1	Solyc05g006050.2.1	173.428	393.322	415.602	-1.15371	-1.18583	0.0321629	5.12074e-05	2.94685e-05	0.889459		Cyclin D1 (AHRD V1 **** Q8GVE0_HELTU); contains Interpro domain(s) IPR015451 Cyclin D
recessive1	Solyc05g007790.2.1	17.8437	25.338	7.79707	1.45912	-0.29631	1.75607	0.00957199	0.409456	0.000489592		UPF0497 membrane protein 1 (AHRD V1 ***- U4971_SOLDE); contains Interpro domain(s) IPR006459 Uncharacterised protein family UPF0497, trans-membrane plant subgroup
recessive2	Solyc05g007870.1.1	77.0903	96.6625	297.445	-1.81312	-0.332501	-1.48062	7.78937e-08	0.380135	4.12899e-06	MYB	MYB transcription factor (AHRD V1 *-*- Q9C5P9_ARATH); contains Interpro domain(s) IPR015495 Myb transcription factor
dominant2	Solyc05g007900.2.1	152.504	23.751	14.3648	3.5997	2.82388	0.775523	1.45303e-18	1.79296e-12	0.0437286		RING finger protein 126 (AHRD V1 *-*- RN126_HUMAN)
overdominant1	Solyc05g008100.1.1	116.061	250.444	110.8	0.213854	-1.04662	1.26056	0.547473	0.00120605	0.000103176		Unknown Protein (AHRD V1)
dominant2	Solyc05g008590.2.1	871.203	436.352	425.481	1.14674	1.05649	0.0902353	3.05265e-05	0.000172587	0.673211		Unknown Protein (AHRD V1); contains Interpro domain(s) IPR006904 Protein of unknown function DUF716
dominant2	Solyc05g009610.1.1	14.3194	2.93957	2.65717	2.92811	2.64249	0.282323	0.000128457	0.000805316	0.786937		Acetyl esterase (AHRD V1 **-- AES_SHIF8); contains Interpro domain(s) IPR013094 Alpha/beta hydrolase fold-3
dominant1	Solyc05g009790.1.1	67.1143	188.997	174.413	-1.24202	-1.49453	0.252637	0.000103059	4.41643e-06	0.440688	AP2-EREBP	Transcription factor (AHRD V1 *-** D6MKM9_9ASPA); contains Interpro domain(s) IPR003340 Transcriptional factor B3
recessive2	Solyc05g010060.2.1	21.1902	29.4755	75.1697	-1.48164	-0.24178	-1.23989	4.30276e-05	0.344473	0.00118768		Xenotropic and polytropic retrovirus receptor (AHRD V1 **-* B2GU54_XENTR); contains Interpro domain(s) IPR004342 EXS, C-terminal
dominant1	Solyc05g010350.2.1	0.965199	10.122	8.52007	-2.22371	-2.52359	0.306467	0.00276161	0.000610703	0.637813		Unknown Protein (AHRD V1)
dominant2	Solyc05g010470.2.1	63.3169	31.8221	33.3812	1.08309	1.02169	0.0612037	0.00384269	0.00669973	0.895929		Unknown Protein (AHRD V1); contains Interpro domain(s) IPR010683 Protein of unknown function DUF1262
dominant1	Solyc05g010790.1.1	5.75948	28.8026	29.1685	-1.67367	-1.74189	0.0692856	0.000133774	9.14115e-05	0.867181		Unknown Protein (AHRD V1)
overdominant1	Solyc05g012970.2.1	22.5429	61.1871	30.204	-0.238247	-1.33991	1.1021	0.55694	0.000855168	0.00382488		Sulfotransferase family protein (AHRD V1 **** D7LQL2_ARALY); contains Interpro domain(s) IPR000863 Sulfotransferase
overdominant1	Solyc05g013010.2.1	29.1407	68.5174	26.6813	0.242517	-1.22138	1.46429	0.469307	0.003611	0.000169923		Sulfotransferase family protein (AHRD V1 **** D7LQL2_ARALY); contains Interpro domain(s) IPR000863 Sulfotransferase
dominant1	Solyc05g013360.2.1	0.2413	3.63113	5.85834	-3.66381	-3.08371	-0.554797	0.000141784	0.00286319	0.40698		Poor homologous synapsis 1 protein (AHRD V1 ***- Q6W2J0_MAIZE)
recessive2	Solyc05g013450.2.1	19.9837	22.5157	73.0371	-1.55752	0.0192247	-1.57691	3.7701e-05	0.85577	5.22842e-05		Mate efflux family protein (AHRD V1 **-- D7LR70_ARALY); contains Interpro domain(s) IPR002528 Multi antimicrobial extrusion protein MatE
recessive1	Solyc05g013630.1.1	14.1925	13.0921	5.18206	1.49161	0.0425557	1.44977	0.00593928	0.800242	0.00973663		Unknown protein (Fragment) (AHRD V1 ***- Q43520_SOLLC)
overdominant1	Solyc05g014150.2.1	35.1415	80.6902	33.7119	0.298356	-1.0419	1.34054	0.553108	0.0077226	0.000855976		Dehydrogenase/reductase SDR family member 7 (AHRD V1 **-- DHRS7_MOUSE); contains Interpro domain(s) IPR002347 Glucose/ribitol dehydrogenase
recessive1	Solyc05g014280.2.1	267.156	173.66	80.336	1.79822	0.641078	1.15716	7.30667e-07	0.0622601	0.00135274		Heat shock protein (AHRD V1 ***- A9QVH3_9FABA); contains Interpro domain(s) IPR002068 Heat shock protein Hsp20
dominant2	Solyc05g015530.2.1	52.5219	6.45345	10.3025	2.42241	2.96491	-0.54454	4.30151e-06	1.1353e-07	0.362599		Stress-associated endoplasmic reticulum protein 2 (AHRD V1 ***- SERP2_MOUSE); contains Interpro domain(s) IPR010580 Ribosome associated membrane RAMP4
recessive1	Solyc05g024020.1.1	82.1576	63.3723	30.8472	1.61925	0.463897	1.15541	8.59926e-06	0.217911	0.000954369		Unknown Protein (AHRD V1)
dominant1	Solyc05g025750.2.1	49.8483	132.165	124.983	-1.14766	-1.36563	0.218122	0.000645009	7.37616e-05	0.550596		SH3 domain-containing protein (AHRD V1 ***- D7LA99_ARALY)
recessive1	Solyc05g025890.1.1	27.788	46.7102	11.7543	1.48331	-0.689662	2.17353	0.00237681	0.114026	2.80337e-06		Acetyltransferase (AHRD V1 *-*- D8G8Q7_9CYAN); contains Interpro domain(s) IPR000182 GCN5-related N-acetyltransferase
recessive1	Solyc05g025910.2.1	14.1608	6.18158	1.84406	2.75287	0.933056	1.82107	1.10425e-05	0.0602373	0.00637179		Starch synthase II (AHRD V1 ***- Q0H7E2_AMACR)
recessive1	Solyc05g026100.1.1	52.8583	44.3586	19.4476	1.53768	0.278407	1.2594	9.76346e-05	0.435728	0.00134776		Unknown Protein (AHRD V1)
recessive1	Solyc05g026570.2.1	106.085	116.937	43.1319	1.4547	-0.0999374	1.55474	3.54467e-05	0.773011	8.06514e-06		Unknown Protein (AHRD V1)
overdominant1	Solyc05g032680.2.1	4.97214	21.4231	8.67632	-0.73001	-2.08529	1.35772	0.323383	0.00084646	0.00990621		Enoyl-CoA-hydratase (AHRD V1 ***- Q9SE41_AVIMR)
dominant2	Solyc05g032760.2.1	82.6719	39.4972	42.3518	1.16531	1.12324	0.041905	0.00710097	0.00800854	0.991639	Alfin-like	PHD finger family protein (AHRD V1 *--- D7M017_ARALY); contains Interpro domain(s) IPR019787 Zinc finger, PHD-finger
underdominant1	Solyc05g041220.1.1	11.4748	0	4.10894	0.712032	7.27514	-7.08425	0.0612086	7.98507e-07	2.40808e-05	SAP	Transcriptional regulator STERILE APETALA (AHRD V1 ***- SAP_ARATH); contains Interpro domain(s) IPR017986 WD40 repeat, region
dominant2	Solyc05g041360.1.1	18.4725	1.85889	2.59103	2.92811	3.36568	-0.445009	9.57481e-06	3.18072e-06	0.653511		Maturase K (AHRD V1 ***- Q70D35_9SOLA); contains Interpro domain(s) IPR002866 Maturase, MatK, N-terminal
dominant2	Solyc05g044620.1.1	27.242	8.64538	8.2464	1.74307	1.55191	0.190329	0.00296394	0.00756244	0.813915		Unknown Protein (AHRD V1)
recessive1	Solyc05g046140.2.1	66.0857	60.8405	19.069	1.88471	0.0884752	1.79645	2.96473e-07	0.666141	1.61589e-06		Major latex-like protein (AHRD V1 **-- Q9AXU0_PRUPE); contains Interpro domain(s) IPR000916 Bet v I allergen
recessive1	Solyc05g046150.2.1	82.9325	50.4892	24.0104	1.86568	0.637088	1.22865	5.10792e-06	0.0722668	0.00390078		Major latex-like protein (AHRD V1 **-- B5THI3_PANGI); contains Interpro domain(s) IPR000916 Bet v I allergen
dominant1	Solyc05g046280.1.1	16.3642	40.826	49.1932	-1.44987	-1.27531	-0.174129	0.000547042	0.00261435	0.662584		Pentatricopeptide repeat-containing protein (AHRD V1 ***- D7LSX3_ARALY); contains Interpro domain(s) IPR002885 Pentatricopeptide repeat
dominant2	Solyc05g046390.2.1	99.8484	27.739	17.7883	2.90777	2.10528	0.802302	5.59805e-06	0.000898125	0.178323		Unknown Protein (AHRD V1)
recessive1	Solyc05g047680.2.1	23.7494	50.095	7.57467	1.86387	-0.984424	2.84922	6.92016e-05	0.0159828	1.71762e-10		Cytochrome P450
dominant1	Solyc05g051400.2.1	19.3233	58.2289	70.8189	-1.42389	-1.25256	-0.171028	8.33037e-05	0.000415815	0.687745		Mitochondrial 2-oxoglutarate/malate carrier protein (AHRD V1 **** B6TRY7_MAIZE); contains Interpro domain(s) IPR001993 Mitochondrial substrate carrier
recessive2	Solyc05g051460.2.1	46.7748	57.6359	131.886	-1.29876	-0.187775	-1.11101	8.51225e-05	0.506392	0.000834836	HB	Homeobox-leucine zipper protein (AHRD V1 ***- Q9FXN8_ZINEL); contains Interpro domain(s) IPR003106 Leucine zipper, homeobox-associated
recessive1	Solyc05g051580.2.1	140.858	155.62	53.3489	1.54691	-0.131702	1.67869	5.34679e-07	0.743234	6.60672e-08		Phototropic-responsive NPH3 family protein (AHRD V1 **-- D7KEU3_ARALY); contains Interpro domain(s) IPR004249 NPH3
dominant2	Solyc05g051740.2.1	109.355	45.0127	55.5385	1.01084	1.20442	-0.193757	0.00102668	0.000140524	0.567667		Unknown Protein (AHRD V1)
dominant1	Solyc05g052050.1.1	5.00386	30.8773	20.5298	-1.63407	-2.34983	0.717577	0.000863817	4.28077e-06	0.122503	AP2-EREBP	Ethylene responsive transcription factor 1a (AHRD V1 **** D1MWZ3_CITLA); contains Interpro domain(s) IPR001471 Pathogenesis-related transcriptional factor and ERF, DNA-binding
dominant1	Solyc05g053120.1.1	20.2567	107.133	60.3556	-1.17417	-2.10861	0.934888	0.000542515	6.3877e-09	0.0091669		Glucosyltransferase (AHRD V1 ***- A7M6J9_9ERIC); contains Interpro domain(s) IPR002213 UDP-glucuronosyl/UDP-glucosyltransferase
underdominant1	Solyc05g053970.2.1	15.2212	5.35409	19.1066	-0.0107712	1.66093	-1.674	0.853705	0.00595604	0.00175052		Amino acid transporter (AHRD V1 **** B9HY05_POPTR); contains Interpro domain(s) IPR013057 Amino acid transporter, transmembrane
recessive2	Solyc05g055020.2.1	17.7803	14.5245	44.9611	-1.20945	0.280848	-1.49069	0.0076103	0.506409	0.000423601		Light-dependent short hypocotyls 1 (AHRD V1 ***- D7M6V0_ARALY); contains Interpro domain(s) IPR006936 Protein of unknown function DUF640
dominant1	Solyc05g055730.2.1	81.7067	198.315	236.303	-1.29722	-1.12459	-0.172559	1.44112e-05	0.000116944	0.619041		Methylenetetrahydrofolate reductase (AHRD V1 **** A5ATB7_VITVI); contains Interpro domain(s) IPR004621 Eukaryotic-type methylenetetrahydrofolate reductase
underdominant1	Solyc05g056030.2.1	55.03	25.5912	67.5528	-0.142415	1.16286	-1.30568	0.712224	0.0020268	0.000379524		Patatin-like protein 3 (AHRD V1 ***- B6TPQ5_MAIZE); contains Interpro domain(s) IPR002641 Patatin
recessive1	Solyc06g005000.2.1	4.03866	4.69311	0.84163	2.4494	-0.218428	2.67398	0.00844713	0.879225	0.00259962		IBR finger domain-containing protein (AHRD V1 *--- C1GML6_PARBD); contains Interpro domain(s) IPR002867 Zinc finger, C6HC-type
recessive2	Solyc06g005560.2.1	406.057	350.337	1061.16	-1.15005	0.339304	-1.48938	2.20761e-05	0.325014	1.94619e-07		Expansin-1 (AHRD V1 ***- Q6RX69_PETHY); contains Interpro domain(s) IPR007112 Expansin 45, endoglucanase-like IPR007117 Pollen allergen/expansin, C-terminal
overdominant3	Solyc06g007180.2.1	0	26.6158	7.37625	-7.74883	-9.3628	1.95915	2.423e-07	1.07577e-12	0.000465977		Asparagine synthase (Glutamine-hydrolyzing) (AHRD V1 **** A9EDI4_9FLAO); contains Interpro domain(s) IPR006426 Asparagine synthase, glutamine-hydrolyzing
dominant2	Solyc06g007830.1.1	12.0525	3.37795	3.7212	1.61459	1.64817	-0.0361344	0.00415551	0.0043776	1		Auxin signaling F-box 1 (Fragment) (AHRD V1 **-- D3K013_ARATH)
dominant1	Solyc06g007850.2.1	33.6937	80.5101	85.2258	-1.1414	-1.16841	0.0272123	0.00176188	0.00131897	0.920714		Pentatricopeptide repeat-containing protein (AHRD V1 ***- D7L1Q4_ARALY); contains Interpro domain(s) IPR002885 Pentatricopeptide repeat
dominant1	Solyc06g007890.2.1	1.2065	14.7284	10.3459	-2.32107	-2.86272	0.547226	0.000883929	7.53151e-05	0.415765		Gibberellin regulated protein (AHRD V1 **-- Q2HRH3_MEDTR); contains Interpro domain(s) IPR003854 Gibberellin regulated protein
dominant2	Solyc06g009120.2.1	536.203	262.474	237.658	1.29705	1.01826	0.278768	0.00038627	0.00380023	0.49936		Unknown Protein (AHRD V1)
dominant1	Solyc06g009190.2.1	282.732	684.429	625.234	-1.02559	-1.25969	0.23413	0.000212053	4.20425e-06	0.349209		Pectinesterase (AHRD V1 ***- B9SAU4_RICCO); contains Interpro domain(s) IPR000070 Pectinesterase, catalytic
additive1	Solyc06g009510.1.1	40.5962	16.8218	4.78977	3.26059	1.33603	1.92501	1.37211e-10	0.00417423	0.000106417		Transcription factor bHLH151 (AHRD V1 *-*- BH151_ARATH); contains Interpro domain(s) IPR001092 Basic helix-loop-helix dimerisation region bHLH
dominant2	Solyc06g009940.1.1	62.1104	18.0877	15.5325	2.102	1.76012	0.341473	7.39442e-07	2.39979e-05	0.446932		Photosystem I P700 chlorophyll a apoprotein A1 (AHRD V1 ***- D3WE64_9MAGN); contains Interpro domain(s) IPR001280 Photosystem I psaA and psaB
dominant1	Solyc06g010220.1.1	46.6604	164.526	153.393	-1.37317	-1.609	0.235988	2.72827e-06	9.15172e-08	0.461348		Chromodomain helicase DNA binding protein 3 (Fragment) (AHRD V1 *--- B1AR16_MOUSE); contains Interpro domain(s) IPR019787 Zinc finger, PHD-finger
dominant2	Solyc06g024210.1.1	359.562	65.4504	87.0975	2.14001	2.37124	-0.231388	5.41696e-05	5.91488e-06	0.567176		TO54-2 (Fragment) (AHRD V1 *-*- Q3LVL5_TAROF)
dominant2	Solyc06g030570.2.1	538.07	258.791	271.513	1.14343	1.06882	0.0745867	4.93471e-05	0.000106998	0.856469		Ribosomal RNA large subunit methyltransferase N (AHRD V1 ***- B5W4V1_SPIMA); contains Interpro domain(s) IPR007197 Radical SAM
dominant1	Solyc06g035490.2.1	0.4826	5.7432	8.28402	-3.23144	-2.76916	-0.449515	3.41328e-05	0.000361289	0.495237	bHLH	BHLH transcription factor-like (AHRD V1 *-** Q941Z7_ORYSJ); contains Interpro domain(s) IPR011598 Helix-loop-helix DNA-binding
dominant1	Solyc06g035530.2.1	1.6891	23.5165	26.9561	-3.16143	-3.00578	-0.151731	2.60705e-08	1.22094e-07	0.826104		Gibberellin 20-oxidase-2 (AHRD V1 **** Q9ZPP3_SOLLC); contains Interpro domain(s) IPR005123 Oxoglutarate and iron-dependent oxygenase
dominant2	Solyc06g035720.2.1	1713.95	824.198	673.038	1.54029	1.14803	0.392252	1.69031e-07	9.60314e-05	0.164563		BCL-2 binding anthanogene-1 (AHRD V1 **** B4FV61_MAIZE); contains Interpro domain(s) IPR003103 Apoptosis regulator Bcl-2 protein, BAG
dominant2	Solyc06g036290.2.1	8957.93	2813.44	2567.85	1.9753	1.71183	0.263471	3.75869e-11	5.89482e-09	0.38541		Heat shock protein 90 (Fragment) (AHRD V1 **-- Q00NU9_WHEAT); contains Interpro domain(s) IPR003594 ATP-binding region, ATPase-like IPR001404 Heat shock protein Hsp90
dominant1	Solyc06g042960.1.1	54.7253	122.745	115.238	-1.00041	-1.15352	0.153243	0.00566377	0.00113204	0.591337		Genomic DNA chromosome 3 P1 clone MMF12 (AHRD V1 ***- Q9LHK2_ARATH)
recessive1	Solyc06g048410.2.1	3546.21	4351.42	1834.27	1.10146	-0.218955	1.32042	0.000152483	0.416441	4.89646e-06		Superoxide dismutase (AHRD V1 **** Q7YK44_SOLLC); contains Interpro domain(s) IPR019833 Manganese/iron superoxide dismutase, binding site IPR001189 Manganese/iron superoxide dismutase
dominant1	Solyc06g048450.2.1	88.8064	174.272	218.369	-1.21595	-1.00017	-0.215716	0.000145931	0.00202935	0.464639		Anaphase promoting complex subunit 1 (AHRD V1 *-*- A2ATQ4_MOUSE)
recessive1	Solyc06g049020.1.1	224.914	214.864	74.0134	1.72668	0.0603808	1.66635	3.95296e-06	0.799702	1.05771e-05		Sorghum bicolor protein targeted either to mitochondria or chloroplast proteins T50848 (AHRD V1 ***- C7IVU8_9POAL)
dominant2	Solyc06g050520.1.1	10.1539	1.77224	1.39018	2.66187	2.11924	0.539017	0.00120349	0.00746115	0.636544	AP2-EREBP	Ethylene-responsive transcription factor 1 (AHRD V1 *-*- ERF1_ORYSJ); contains Interpro domain(s) IPR001471 Pathogenesis-related transcriptional factor and ERF, DNA-binding
dominant2	Solyc06g051540.2.1	108.854	50.0015	56.4041	1.07487	1.09796	-0.023224	0.00328938	0.00222441	0.893644		Pto-like, Serine/threonine kinase protein, resistance protein
recessive1	Solyc06g051830.1.1	76.0299	79.7574	34.4932	1.19331	-0.0528105	1.24623	0.000901326	1	0.000734119		Potassium transporter 17 (AHRD V1 **** B6T8T1_MAIZE); contains Interpro domain(s) IPR003855 K+ potassium transporter
dominant2	Solyc06g054140.2.1	40.5328	17.9891	14.3077	1.62123	1.18343	0.437519	0.00018032	0.00558446	0.322663		Unknown Protein (AHRD V1)
recessive1	Solyc06g054260.1.1	74816.8	61956.3	28329.9	1.62954	0.457484	1.17206	2.51802e-06	0.286747	0.000219238		Photosystem I reaction center subunit II (AHRD V1 ***- B4FAW3_MAIZE); contains Interpro domain(s) IPR003685 Photosystem I protein PsaD
overdominant1	Solyc06g054660.1.1	11.6334	30.4763	13.2677	-0.00710796	-1.25329	1.24703	1	0.00922163	0.00784377		Unknown Protein (AHRD V1)
underdominant1	Solyc06g059740.2.1	8.28691	2.0441	11.7167	-0.445183	1.98242	-2.43452	0.561395	0.00301405	0.00013131		Alcohol dehydrogenase 2 (AHRD V1 **** Q84UY3_PETHY); contains Interpro domain(s) IPR002085 Alcohol dehydrogenase superfamily, zinc-containing
dominant2	Solyc06g059900.2.1	27.2103	8.31234	6.37837	2.12557	1.67763	0.447089	5.02288e-05	0.00145985	0.395456		Unknown Protein (AHRD V1)
recessive1	Solyc06g059930.2.1	39.9867	73.5129	16.998	1.26956	-0.954488	2.22449	0.000585171	0.0314003	1.48228e-08		Sesquiterpene synthase 1 (AHRD V1 ***- Q9FQ27_SOLHA)
dominant2	Solyc06g061200.1.1	1011.91	140.017	297.09	1.94055	2.91524	-0.97478	0.00361202	1.41933e-05	0.102298		Glycine-rich protein TomR2 (AHRD V1 *-*- Q7XJI7_SOLLC)
dominant2	Solyc06g062320.1.1	16.7517	4.20545	5.95755	1.35534	1.70284	-0.349837	0.00600813	0.00145377	0.59483		Flavin-containing monooxygenase family protein (AHRD V1 ***- D7KNA3_ARALY)
overdominant3	Solyc06g062370.2.1	235.748	1404.35	676.155	-1.3948	-2.55043	1.15569	1.49916e-05	3.68173e-15	0.000113212		Acid phosphatase (AHRD V1 **-- O49855_SOYBN); contains Interpro domain(s) IPR010028 Acid phosphatase, plant
dominant2	Solyc06g062920.2.1	7.11212	1.08067	1.35711	2.37355	2.61665	-0.252952	0.0040934	0.00188987	0.883585		ATP binding / serine-threonine kinase (AHRD V1 **** C5DB71_VITVI); contains Interpro domain(s) IPR001245 Tyrosine protein kinase
dominant2	Solyc06g065520.2.1	12327.3	6183.71	6209.27	1.15629	1.06967	0.0866144	9.93731e-05	0.000328092	0.75642		T-complex protein eta subunit (AHRD V1 ***- A8HQ74_CHLRE); contains Interpro domain(s) IPR012720 T-complex protein 1, eta subunit
dominant1	Solyc06g066020.2.1	6.21036	33.805	26.833	-1.6354	-2.02776	0.393617	0.000337644	1.60284e-05	0.360504		Auxin response factor 9 (AHRD V1 *-** ARFI_ORYSJ); contains Interpro domain(s) IPR003311 AUX/IAA protein
dominant1	Solyc06g066240.2.1	14.2242	38.6646	55.5282	-1.81696	-1.41414	-0.4023	2.88183e-05	0.00126393	0.304124		Cytochrome P450
dominant1	Solyc06g068040.2.1	2.6543	18.854	12.4021	-1.35335	-2.04013	0.689143	0.00587468	0.000147233	0.238167		Polygalacturonase (AHRD V1 ***- Q9M7D3_SOLLC); contains Interpro domain(s) IPR000743 Glycoside hydrolase, family 28
dominant2	Solyc06g068290.1.1	195.374	96.0949	83.9419	1.33364	1.01232	0.321271	2.2074e-05	0.000925152	0.340339		Adenylate cyclase (AHRD V1 ***- D7LB43_ARALY); contains Interpro domain(s) IPR008172 Adenylate cyclase
dominant2	Solyc06g068770.2.1	817.932	433.013	377.442	1.2527	1.03907	0.213615	0.000162874	0.00257416	0.436277		Exostosin-like glycosyltransferase (AHRD V1 **-- A8I7L6_CHLRE); contains Interpro domain(s) IPR004263 Exostosin-like
dominant2	Solyc06g071750.2.1	17.5707	4.45863	5.53674	1.88604	2.03482	-0.151004	0.000945725	0.000523851	0.804681		Octicosapeptide/Phox/Bem1p domain-containing protein (AHRD V1 **-- D7LRK8_ARALY); contains Interpro domain(s) IPR000270 Octicosapeptide/Phox/Bem1p
recessive1	Solyc06g071830.2.1	445.6	265.526	122.098	2.01205	0.781953	1.23011	7.5021e-14	0.00232732	3.34165e-06	TAZ	BTB/POZ domain-containing protein (AHRD V1 **-- D2KTV8_LOTJA); contains Interpro domain(s) IPR000197 Zinc finger, TAZ-type
dominant1	Solyc06g071990.2.1	14.2242	165.713	258.909	-4.07603	-3.50104	-0.574195	2.93929e-28	1.07529e-21	0.0630105		AAA-type ATPase family protein (AHRD V1 *-*- D7MGM1_ARALY)
underdominant1	Solyc06g072320.2.1	7.32171	0.506353	4.78977	0.511968	3.39782	-2.91289	0.30618	4.22916e-05	0.000765885		8-amino-7-oxononanoate synthase (AHRD V1 **-- Q113V0_TRIEI); contains Interpro domain(s) IPR004839 Aminotransferase, class I and II
dominant2	Solyc06g072430.1.1	1180.24	79.1865	68.423	4.2442	3.88394	0.360142	1.20874e-41	1.38208e-36	0.242522		Bcl-2-associated athanogene-like protein (AHRD V1 *-*- D1MIX4_VITVI); contains Interpro domain(s) IPR003103 Apoptosis regulator Bcl-2 protein, BAG
dominant2	Solyc06g072520.1.1	82.4941	36.3606	23.6797	2.02461	1.30126	0.72324	4.69545e-06	0.00312911	0.0879266	bHLH	Transcription factor (AHRD V1 *-*- D6MKM4_9ASPA); contains Interpro domain(s) IPR011598 Helix-loop-helix DNA-binding
dominant2	Solyc06g073430.2.1	243.475	127.99	119.827	1.3125	1.17218	0.140259	0.000977254	0.00531884	0.607842		40S ribosomal protein S29 (AHRD V1 ***- A2ZG71_ORYSI); contains Interpro domain(s) IPR001209 Ribosomal protein S14
dominant1	Solyc06g073940.2.1	1.6891	14.8338	8.61473	-1.46518	-2.32929	0.868035	0.00818838	0.000136094	0.151363		Unknown Protein (AHRD V1)
underdominant1	Solyc06g074150.2.1	50.0579	21.0086	63.6332	-0.186772	1.26297	-1.45025	0.62868	0.00122445	0.000146815		LRR receptor-like serine/threonine-protein kinase, RLP
underdominant1	Solyc06g074320.2.1	17.1391	4.98367	19.3906	-0.675953	1.20305	-1.88131	0.912801	0.00784027	0.0027107	bZIP	BZIP transcription factor (AHRD V1 ***- Q93XM6_ARATH); contains Interpro domain(s) IPR011616 bZIP transcription factor, bZIP-1
dominant1	Solyc06g074410.2.1	8.49649	31.088	36.3509	-2.22088	-2.03408	-0.185492	0.000220588	0.000626818	0.767312		Fatty acyl coA reductase (AHRD V1 **** Q8L4M0_WHEAT); contains Interpro domain(s) IPR013120 Male sterility, NAD-binding
dominant2	Solyc06g074490.1.1	46.1654	19.4283	21.0077	1.18788	1.23833	-0.050859	0.00332214	0.00321101	0.967456		Unknown Protein (AHRD V1)
dominant2	Solyc06g074570.1.1	7.35342	1.40182	1.58405	2.2628	2.38249	-0.127078	0.00342105	0.00382781	1		Unknown Protein (AHRD V1)
dominant2	Solyc06g074600.1.1	7.38514	1.40182	1.06857	3.13382	2.59292	0.535306	0.000103532	0.00177011	0.61355		DNA-directed RNA polymerase subunit beta&apos&apos (AHRD V1 ***- D3WCH4_NEROL)
dominant2	Solyc06g075190.1.1	59.2466	27.9938	29.4662	1.13865	1.12855	0.00984682	0.00444291	0.00623365	0.939475		Unknown Protein (AHRD V1)
dominant1	Solyc06g075310.2.1	0.2413	6.40417	5.89141	-3.66381	-3.76947	0.132816	0.000280322	0.000132378	0.791644		Adenylate kinase isoenzyme 6 (AHRD V1 **-- B5X3S3_SALSA)
dominant2	Solyc06g075810.2.1	471.984	230.284	256.973	1.04325	1.11222	-0.0689956	8.95131e-05	3.58911e-05	0.817338		NADH dehydrogenase (AHRD V1 **** C1BWM4_ESOLU); contains Interpro domain(s) IPR016464 NADH dehydrogenase [ubiquinone] (complex I), alpha subcomplex, subunit 2
dominant2	Solyc06g075830.1.1	4556.32	2035.78	2349.95	1.08095	1.18042	-0.0994805	0.000169397	3.914e-05	0.714243		Histone H4 (AHRD V1 ***- B6T0P4_MAIZE); contains Interpro domain(s) IPR001951 Histone H4
dominant2	Solyc06g076020.2.1	2887.64	714.218	864.448	1.89364	2.04846	-0.154835	3.10984e-11	7.47928e-13	0.555418		heat shock protein (AHRD V1 ***- B2D2G5_CAPSN); contains Interpro domain(s) IPR013126 Heat shock protein 70
recessive1	Solyc06g076120.2.1	5877.01	5990.59	2354.29	1.41624	-0.0141706	1.43042	0.000227841	0.976364	0.000253623		Fasciclin-like arabinogalactan protein 9 (AHRD V1 ***- A9XTL4_GOSHI); contains Interpro domain(s) IPR000782 FAS1 domain
recessive1	Solyc06g076400.2.1	63.7995	75.0116	29.2872	1.25568	-0.250184	1.50602	0.00128013	0.596842	0.000140634		Protein phosphatase 2C (AHRD V1 **** Q8RVG0_TOBAC); contains Interpro domain(s) IPR015655 Protein phosphatase 2C
dominant2	Solyc06g076560.1.1	98.344	40.775	39.5008	1.5061	1.29264	0.213304	0.00168601	0.00544984	0.719278		class I heat shock protein (AHRD V1 ***- Q69BI7_CARPA); contains Interpro domain(s) IPR002068 Heat shock protein Hsp20
additive2	Solyc06g076870.2.1	0.7239	5.03294	23.2155	-4.10793	-2.05732	-2.04358	8.32778e-10	0.00326177	0.00026931		60S acidic ribosomal protein P0 (AHRD V1 ***- D7LEE5_ARALY); contains Interpro domain(s) IPR001790 Ribosomal protein L10
dominant2	Solyc06g082140.2.1	32.2583	9.17043	11.1351	2.02156	2.15506	-0.134605	0.000983872	0.000420313	0.793248		Unknown Protein (AHRD V1); contains Interpro domain(s) IPR007836 Ribosomal protein L41
overdominant1	Solyc06g082170.2.1	4.73084	16.1302	6.69997	-0.498757	-1.87343	1.3773	0.574201	0.00340456	0.00930904		Glutaredoxin family protein (AHRD V1 **-- D7MQE6_ARALY); contains Interpro domain(s) IPR012335 Thioredoxin fold
dominant1	Solyc06g082210.1.1	3.58778	17.9891	14.2085	-1.45758	-1.89306	0.437519	0.00412116	0.000240093	0.386798		Light-dependent short hypocotyls 1 (AHRD V1 ***- D7M6V0_ARALY); contains Interpro domain(s) IPR006936 Protein of unknown function DUF640
overdominant1	Solyc06g082440.1.1	17.3611	42.7274	19.2823	0.0986275	-1.16024	1.2594	1	0.00835314	0.00586812		CBL-interacting protein kinase 16 (AHRD V1 ***- A0MNK3_POPTR); contains Interpro domain(s) IPR002290 Serine/threonine protein kinase
dominant2	Solyc06g083340.2.1	728.927	279.427	226.523	1.92331	1.55823	0.365059	2.85195e-08	8.59757e-06	0.241894		Wound-induced basic protein (AHRD V1 ***- PR4_PHAVU); contains Interpro domain(s) IPR012643 Wound-inducible basic
recessive1	Solyc06g084540.2.1	109.495	98.8731	47.7654	1.40198	0.203672	1.19837	0.000214711	0.618276	0.00116663		Universal stress protein (AHRD V1 ***- B4UW73_ARAHY); contains Interpro domain(s) IPR006016 UspA
dominant2	Solyc07g005250.1.1	48.6418	18.193	22.0808	1.32552	1.4994	-0.174369	0.00166285	0.000512306	0.716962		Unknown Protein (AHRD V1)
recessive1	Solyc07g005370.2.1	306.996	367.5	163.493	1.04597	-0.206827	1.25282	0.000151105	0.492278	7.21664e-06		Norcoclaurine synthase (AHRD V1 ***- B6E2Z2_PAPSO); contains Interpro domain(s) IPR000916 Bet v I allergen
dominant1	Solyc07g006140.2.1	5.66432	24.5598	21.9862	-2.05541	-2.34115	0.287914	0.00107521	0.000195922	0.546931		Cytochrome P450
additive2	Solyc07g006380.2.1	67.8258	138.729	508.221	-2.93249	-1.12248	-1.80994	9.24555e-14	0.0063608	3.46332e-07		Defensin-like protein (AHRD V1 ***- Q948T3_PYRPY); contains Interpro domain(s) IPR008177 Gamma Purothionin
overdominant1	Solyc07g006570.2.1	36.672	186.766	61.9636	-0.72927	-2.41309	1.68418	0.0815171	5.01907e-11	2.44463e-07		S8-RNase (Fragment) (AHRD V1 **-- Q5XPJ2_MALDO); contains Interpro domain(s) IPR001568 Ribonuclease T2
recessive1	Solyc07g006670.1.1	12.389	12.4685	3.27186	2.32835	0.306327	2.02323	0.000977104	0.884994	0.00109885		Hydroxycinnamoyl CoA quinate transferase (AHRD V1 **-* D6BK25_CYNSC); contains Interpro domain(s) IPR003480 Transferase
overdominant1	Solyc07g007260.2.1	3.58778	23.5352	3.88655	0.450107	-2.21889	2.67238	0.861639	0.000110169	1.16548e-05		Metallocarboxypeptidase inhibitor (AHRD V1 ***- MCPI_SOLLC); contains Interpro domain(s) IPR004231 Proteinase inhibitor I37, carboxypeptidase A
dominant1	Solyc07g007750.2.1	23.7177	54.2953	57.8683	-1.10636	-1.11695	0.0108635	0.00811047	0.0069688	0.947226		Defensin protein (AHRD V1 ***- B1N678_SOLLC); contains Interpro domain(s) IPR008177 Gamma Purothionin
overdominant1	Solyc07g007800.2.1	16.1864	48.5827	23.2486	-0.174632	-1.34564	1.17157	0.506289	0.000767977	0.00507172		Adiponectin receptor (AHRD V1 ***- Q16FL3_AEDAE); contains Interpro domain(s) IPR004254 Hly-III related
recessive2	Solyc07g008010.2.1	186.287	145.886	391.162	-1.05758	0.229762	-1.28738	0.00514359	0.265603	8.86862e-05	MYB	Myb transcription factor (AHRD V1 *--* Q6Q789_VITVI); contains Interpro domain(s) IPR015495 Myb transcription factor
dominant2	Solyc07g008430.1.1	36.2018	16.4514	15.4094	1.5881	1.37141	0.216274	0.00174956	0.00826516	0.639156		Unknown Protein (AHRD V1)
recessive1	Solyc07g008540.2.1	1690.26	1496.2	764.677	1.30339	0.224631	1.07877	2.19916e-06	0.399394	8.56706e-05		CONSTANS-like zinc finger protein (AHRD V1 *-*- D0EP06_SOYBN); contains Interpro domain(s) IPR010402 CCT domain
overdominant1	Solyc07g008570.2.1	69.4321	154.016	54.0491	0.456243	-1.14621	1.60263	0.11711	0.000643407	4.56309e-07		Purple acid phosphatase (AHRD V1 **-* B0WRM8_CULQU); contains Interpro domain(s) IPR008963 Purple acid phosphatase-like, N-terminal
dominant1	Solyc07g009440.1.1	0	6.45345	4.76125	-7.0426	-7.24462	0.545464	7.51402e-05	1.74385e-05	0.398464		S-locus glycoprotein (Fragment) (AHRD V1 ***- Q84KU9_BRAOL); contains Interpro domain(s) IPR001480 Curculin-like (mannose-binding) lectin
dominant1	Solyc07g014670.2.1	13.0495	47.5326	40.2329	-1.45662	-1.79429	0.33837	0.000594971	2.70137e-05	0.37144		Cytochrome P450
dominant2	Solyc07g015970.1.1	19.8569	4.06952	4.88898	1.99908	2.06447	-0.0676976	0.000332693	0.000209181	0.897008		Mitochondrial import receptor subunit TOM7-1 (AHRD V1 ***- B6SJR3_MAIZE); contains Interpro domain(s) IPR012621 Mitochondrial outer membrane translocase complex, subunitt Tom7
dominant1	Solyc07g017610.2.1	3.10518	29.5248	40.4884	-3.2288	-2.87546	-0.350643	1.2675e-10	1.09272e-08	0.40943		Saccharopine dehydrogenase (NAD(+) L-glutamate-forming) (AHRD V1 *-** C7PUW7_CHIPD); contains Interpro domain(s) IPR005097 Saccharopine dehydrogenase
recessive1	Solyc07g019430.1.1	30.1059	27.4926	4.20815	2.95415	0.0940891	2.86125	1.96046e-08	0.752722	4.86065e-08		Unknown Protein (AHRD V1)
dominant1	Solyc07g023990.1.1	2.59086	11.1958	15.8632	-2.84802	-2.52091	-0.322026	0.000291802	0.00196957	0.525751		Ankyrin repeat domain-containing protein 27 (AHRD V1 *--* ANR27_MOUSE); contains Interpro domain(s) IPR000641 CbxX/CfqX
recessive1	Solyc07g025530.1.1	34.3541	28.6412	12.4021	1.5873	0.198841	1.3887	0.000517064	0.539666	0.00330297		Unknown Protein (AHRD V1)
recessive1	Solyc07g026680.2.1	388.303	490.846	159.889	1.37112	-0.273886	1.64503	9.7728e-06	0.394079	1.53039e-07	MYB	Myb transcription factor (AHRD V1 **** Q7XC57_ORYSJ); contains Interpro domain(s) IPR006447 Myb-like DNA-binding region, SHAQKYF class
dominant2	Solyc07g040780.2.1	26.0672	8.08975	10.9081	1.35776	1.6496	-0.293005	0.00468912	0.000932713	0.576813		Transducin family protein (AHRD V1 ***- D7L7I6_ARALY)
dominant2	Solyc07g041830.2.1	557.654	234.89	257.009	1.24633	1.29786	-0.0515613	6.5959e-06	3.33628e-06	0.874989		MTD1 (AHRD V1 *-*- Q9LLM3_MEDTR)
overdominant1	Solyc07g041920.2.1	49.8483	208.169	47.8874	0.269106	-1.9724	2.24179	0.469336	1.28118e-09	4.59707e-12		Cathepsin L-like cysteine proteinase (AHRD V1 **-* A7LJ78_DERVA); contains Interpro domain(s) IPR013128 Peptidase C1A, papain
dominant2	Solyc07g042430.1.1	10.4269	2.29728	2.55796	2.13861	2.17025	-0.0359853	0.0010399	0.000977789	1		Dimethylaniline monooxygenase (AHRD V1 **** C1GPZ2_PARBA); contains Interpro domain(s) IPR012143 Dimethylaniline monooxygenase, N-oxide-forming
dominant1	Solyc07g043240.2.1	8.01389	54.0421	40.0527	-2.50984	-3.03302	0.524971	8.68622e-06	4.07397e-08	0.19768		Pectinesterase (AHRD V1 **** B9S4Z6_RICCO); contains Interpro domain(s) IPR000070 Pectinesterase, catalytic
recessive1	Solyc07g045160.2.1	22.5112	27.5673	9.15872	1.3832	-0.286974	1.67072	0.00303668	0.60349	0.000316749		Phosphofructokinase family protein (AHRD V1 ***- D7MLU4_ARALY); contains Interpro domain(s) IPR012004 Pyrophosphate-dependent phosphofructokinase TP0108
dominant1	Solyc07g045400.1.1	0.4826	6.77459	7.31921	-2.99804	-2.96943	-0.0153075	0.000235876	0.000166407	1		Pentatricopeptide repeat-containing protein At5g61990, mitochondrial (AHRD V1 ***- PP442_ARATH)
additive2	Solyc07g048040.1.1	21.7555	142.183	369.478	-4.08095	-2.83496	-1.24546	4.8039e-30	2.34485e-15	1.9644e-05		C2 domain-containing protein (AHRD V1 ***- D7MKI6_ARALY); contains Interpro domain(s) IPR000008 C2 calcium-dependent membrane targeting
overdominant1	Solyc07g049440.2.1	450.375	1021.17	514.624	-0.0154068	-1.10004	1.08465	0.918026	2.56591e-05	3.61723e-05		GDSL esterase/lipase At2g04570 (AHRD V1 ***- GDL34_ARATH); contains Interpro domain(s) IPR001087 Lipase, GDSL
dominant1	Solyc07g051840.2.1	6.17864	37.0657	25.5089	-1.7878	-2.39254	0.606336	0.0003498	1.75917e-06	0.156918	WRKY	WRKY transcription factor (AHRD V1 ***- D0PSE9_9LAMI); contains Interpro domain(s) IPR003657 DNA-binding WRKY
dominant1	Solyc07g051880.1.1	0.4826	3.74837	5.3098	-2.55698	-2.25906	-0.286094	0.00156894	0.00804616	0.68883		Protein serine/threonine kinase (AHRD V1 ***- D3BP85_POLPA); contains Interpro domain(s) IPR002290 Serine/threonine protein kinase
recessive1	Solyc07g052610.2.1	423.901	494.938	214.061	1.18074	-0.151058	1.33182	5.8555e-05	0.513368	2.99857e-06		Cyclin (AHRD V1 *-*- D8UD80_VOLCA); contains Interpro domain(s) IPR012389 Negative regulatory factor PREG
dominant2	Solyc07g052720.2.1	112.441	47.2234	40.1337	1.63773	1.28197	0.355637	2.06931e-06	0.000176326	0.312792		MADS-box protein AGL66 (AHRD V1 ***- B6UD66_MAIZE)
dominant1	Solyc07g052790.1.1	0.2413	3.4952	5.4706	-3.55756	-3.08371	-0.448467	0.000348375	0.00363952	0.520754		Nbs-lrr, resistance protein
dominant1	Solyc07g053410.2.1	44.9906	110.879	147.909	-1.64567	-1.36653	-0.27897	2.46881e-06	0.000135838	0.348671	TCP	Transcription factor CYCLOIDEA (Fragment) (AHRD V1 *-*- CYCLD_ANTML); contains Interpro domain(s) IPR005333 Transcription factor, TCP
dominant1	Solyc07g053450.2.1	13.9512	35.7624	43.7499	-1.63125	-1.4494	-0.181244	0.00136833	0.00485493	0.698483	bZIP	BZIP transcription factor family protein (AHRD V1 **** D7LW03_ARALY); contains Interpro domain(s) IPR011700 Basic leucine zipper
overdominant1	Solyc07g053540.1.1	89.9619	233.643	97.5424	0.106908	-1.28708	1.39411	0.821386	3.85621e-05	9.75849e-06		Fasciclin-like arabinogalactan protein 4 (AHRD V1 ***- A9XTK9_GOSHI); contains Interpro domain(s) IPR000782 FAS1 domain
dominant1	Solyc07g053810.2.1	0.2413	5.96579	3.59346	-2.94948	-3.62612	0.704133	0.00495803	0.00082283	0.348164	SBP	Squamosa promoter binding-like protein (AHRD V1 ***- Q52UU1_9ROSI); contains Interpro domain(s) IPR004333 Transcription factor, SBP-box
dominant1	Solyc07g053880.1.1	1.4478	11.6597	10.1988	-1.94682	-2.15356	0.210884	0.00199096	0.000767369	0.68782		Early nodulin-55-1 (Fragment) (AHRD V1 *--- NO551_SOYBN); contains Interpro domain(s) IPR008972 Cupredoxin
overdominant1	Solyc07g054280.1.1	70.0099	195.473	83.3636	-0.0597868	-1.39517	1.33554	0.807317	5.42955e-06	9.92601e-06		Aromatic amino acid decarboxylase (AHRD V1 **** D4NUX2_CIMRA); contains Interpro domain(s) IPR010977 Aromatic-L-amino-acid decarboxylase
dominant1	Solyc07g054410.1.1	1.17478	6.38548	7.86776	-3.11945	-2.90571	-0.200631	0.00119319	0.00451973	0.798204		Unknown Protein (AHRD V1)
overdominant1	Solyc07g054900.2.1	42.5266	98.6046	39.5041	0.364983	-1.05634	1.42156	0.431274	0.0021485	8.16685e-05		Alpha-hydroxynitrile lyase (AHRD V1 **-- O49897_MANES); contains Interpro domain(s) IPR000073 Alpha/beta hydrolase fold-1
dominant1	Solyc07g055470.2.1	4.76256	27.5979	17.9582	-1.59129	-2.30868	0.719326	0.00193008	1.4005e-05	0.134268		Cytochrome P450
underdominant1	Solyc07g056470.2.1	19.4694	6.41607	28.2562	-0.337226	1.59976	-1.93882	0.479123	0.00362607	0.000210701		Glutathione S-transferase-like protein (AHRD V1 **** Q8GVD1_SOLLC); contains Interpro domain(s) IPR004046 Glutathione S-transferase, C-terminal
recessive1	Solyc07g061800.2.1	144.624	210.923	30.2702	2.39707	-0.515611	2.91288	2.17365e-14	0.0981241	4.56606e-20		Heme-binding protein 2 (AHRD V1 **** B6T0C0_MAIZE); contains Interpro domain(s) IPR006917 SOUL haem-binding protein
recessive2	Solyc07g062040.2.1	17.539	17.6867	56.5682	-1.54997	0.0188003	-1.56899	0.000598636	0.972626	0.000225476		ATP-binding/protein serine/threonine kinase (AHRD V1 **** C6ZRM4_SOYBN); contains Interpro domain(s) IPR002290 Serine/threonine protein kinase
dominant1	Solyc07g062530.2.1	0.2413	6.04565	9.22486	-4.31276	-3.83613	-0.449692	1.47033e-06	4.82558e-05	0.42657		Phosphoenolpyruvate carboxylase 2 (AHRD V1 ***- Q9SCB2_SOLLC); contains Interpro domain(s) IPR015813 Pyruvate/Phosphoenolpyruvate kinase, catalytic core IPR001449 Phosphoenolpyruvate carboxylase
dominant1	Solyc07g063920.2.1	8.38206	35.4719	28.1707	-1.14551	-1.6026	0.457887	0.00347454	0.000149002	0.322165		Solute carrier family 22 member 6 (AHRD V1 ***- B5X2P9_SALSA); contains Interpro domain(s) IPR016196 Major facilitator superfamily, general substrate transporter
recessive1	Solyc07g064410.1.1	577.523	544.175	187.369	1.77737	0.178008	1.59938	2.73211e-10	0.581509	6.01917e-09		Ubiquitin-conjugating enzyme-like protein (AHRD V1 *--- A4HBP2_LEIBR); contains Interpro domain(s) IPR019547 Kua-ubiquitin conjugating enzyme hybrid, localisation
overdominant1	Solyc07g064600.2.1	190.358	398.755	107.582	0.892122	-1.12265	2.01485	0.000442314	0.000242155	1.19275e-12		Endoribonuclease L-PSP family protein (AHRD V1 **-* D7LAZ0_ARALY); contains Interpro domain(s) IPR019897 YjgF-like protein, conserved site
dominant2	Solyc07g064770.1.1	8.70607	0.57432	0.581617	3.3824	3.39782	-0.0346971	4.28158e-05	0.000151123	1		Unknown Protein (AHRD V1)
dominant2	Solyc07g064820.1.1	43.7014	20.1997	19.0359	1.42777	1.20122	0.226253	0.00114256	0.00619078	0.63662		Protein serine/threonine kinase (AHRD V1 *-** D3BP85_POLPA); contains Interpro domain(s) IPR002290 Serine/threonine protein kinase
recessive2	Solyc07g065540.1.1	26.1624	31.0931	126.249	-1.97709	-0.094683	-1.88251	1.88401e-08	0.637145	1.10628e-07		Fasciclin-like arabinogalactan protein 10 (AHRD V1 ***- A9XTL5_GOSHI); contains Interpro domain(s) IPR000782 FAS1 domain
dominant2	Solyc07g065740.2.1	47.4036	16.0317	21.717	1.23172	1.60104	-0.369952	0.00277451	0.000198128	0.424069		UPF0414 transmembrane protein C20orf30 homolog (AHRD V1 ***- B5X9I3_SALSA); contains Interpro domain(s) IPR008590 Uncharacterised protein family UPF0414
recessive1	Solyc07g065900.2.1	274.007	454.79	151.05	1.01436	-0.720809	1.73522	0.000436772	0.0149095	3.70742e-09		Fructose-bisphosphate aldolase (AHRD V1 ***- A9PEE1_POPTR); contains Interpro domain(s) IPR000741 Fructose-bisphosphate aldolase, class-I
overdominant1	Solyc08g005670.2.1	88.9774	231.278	86.6652	0.323341	-1.17905	1.5025	0.523544	2.37878e-05	8.5789e-07		Ent-kaurene synthase (AHRD V1 ***- B9HI37_POPTR); contains Interpro domain(s) IPR005630 Terpene synthase, metal-binding domain
overdominant1	Solyc08g005680.2.1	63.3804	275.252	110.494	-0.596674	-2.03572	1.43922	0.0374513	1.44767e-11	7.67626e-07		Undecaprenyl pyrophosphate synthase (AHRD V1 **** B7GG85_ANOFW); contains Interpro domain(s) IPR001441 Di-trans-poly-cis-decaprenylcistransferase-like
dominant1	Solyc08g005960.1.1	0	4.86642	5.69754	-7.33603	-6.78875	-0.205148	2.36556e-05	0.000206313	0.839752		Cortical cell-delineating protein (AHRD V1 *--- B6U436_MAIZE); contains Interpro domain(s) IPR013770 Plant lipid transfer protein and hydrophobic protein, helical
additive1	Solyc08g006280.1.1	365.487	13.8516	0.193872	10.6569	4.74332	5.93681	3.09206e-75	3.5537e-39	1.37952e-20	ABI3VP1	Transcriptional factor B3 family protein (AHRD V1 *-*- D7LIB2_ARALY); contains Interpro domain(s) IPR003340 Transcriptional factor B3
underdominant1	Solyc08g006500.2.1	25.3116	10.0846	37.0032	-0.529277	1.24004	-1.77045	0.378981	0.00461259	0.000102886		Glutamate-gated kainate-type ion channel receptor subunit GluR5 (AHRD V1 **** B9HB97_POPTR); contains Interpro domain(s) IPR017103 Ionotropic glutamate-like receptor, plant
dominant1	Solyc08g006610.2.1	12.3256	38.0291	39.6649	-1.54378	-1.56368	0.0205784	0.00136365	0.00101113	0.922052		Os06g0571300 protein (Fragment) (AHRD V1 *-*- Q0DBE4_ORYSJ)
recessive2	Solyc08g007270.2.1	11.843	11.9741	40.9228	-1.69299	-0.0778613	-1.61537	0.000739126	1	0.000369726	HB	Homeobox-leucine zipper protein (AHRD V1 ***- Q40780_PIMBR); contains Interpro domain(s) IPR003106 Leucine zipper, homeobox-associated
dominant2	Solyc08g007280.2.1	7.35342	0.895463	1.29552	2.66797	3.09242	-0.438729	0.000725655	0.000285659	0.707958		Unknown Protein (AHRD V1)
recessive2	Solyc08g007570.2.1	27.1593	22.096	82.4455	-1.20936	0.581154	-1.79089	0.000817954	0.357648	1.60894e-05		Unknown Protein (AHRD V1)
recessive2	Solyc08g007690.1.1	53.4044	91.3355	234.345	-1.92837	-0.678238	-1.25008	1.03914e-09	0.0261119	4.57294e-05		Subtilisin-like protease (AHRD V1 **-- Q9LWA3_SOLLC); contains Interpro domain(s) IPR015500 Peptidase S8, subtilisin-related
dominant1	Solyc08g007800.2.1	0.4826	5.81116	5.76368	-2.6673	-2.76916	0.114959	0.000485545	0.000446006	0.881992		Transporter major facilitator family (AHRD V1 *--- B1EKR1_9ESCH); contains Interpro domain(s) IPR016196 Major facilitator superfamily, general substrate transporter
dominant1	Solyc08g008100.2.1	2.83216	11.8075	11.6266	-2.11619	-2.26278	0.150797	0.00647383	0.00363788	0.778036		1-aminocyclopropane-1-carboxylate synthase (AHRD V1 **** P93235_SOLLC); contains Interpro domain(s) IPR004839 Aminotransferase, class I and II
dominant1	Solyc08g008430.2.1	1.41608	10.2885	8.12322	-2.62914	-3.01103	0.391103	0.00203622	0.000307877	0.468911		Short-chain dehydrogenase/reductase family protein (AHRD V1 **-- D7L204_ARALY); contains Interpro domain(s) IPR002347 Glucose/ribitol dehydrogenase
dominant1	Solyc08g014430.2.1	27.0641	96.744	62.7015	-1.00974	-1.76472	0.755329	0.00422536	1.0192e-06	0.0269322		Formin 3 (AHRD V1 *-*- D0QAN4_ARATH); contains Interpro domain(s) IPR015425 Actin-binding FH2
dominant1	Solyc08g015730.1.1	2.38128	9.37433	13.0783	-2.0953	-1.73199	-0.360295	0.000695707	0.00628508	0.50015		F-box family protein (AHRD V1 ***- B9GFH4_POPTR); contains Interpro domain(s) IPR001810 Cyclin-like F-box
dominant2	Solyc08g016000.1.1	326.097	92.615	104.024	1.7931	1.8657	-0.0727095	1.04188e-07	5.57146e-08	0.892007		Hypothetical chloroplast RF1 (AHRD V1 ***- D7P347_SYZCU); contains Interpro domain(s) IPR008896 Ycf1
dominant2	Solyc08g016380.1.1	57.767	18.3714	25.5329	1.21398	1.51961	-0.306114	0.00371879	0.000335515	0.456108		Unknown Protein (AHRD V1)
recessive2	Solyc08g016600.1.1	16.7834	13.3079	44.2472	-1.43254	0.152675	-1.58558	0.0066095	0.517519	0.00034358		Ulp1 protease family C-terminal catalytic domain containing protein (AHRD V1 ***- Q60D46_SOLDE); contains Interpro domain(s) IPR003653 Peptidase C48, SUMO/Sentrin/Ubl1
dominant1	Solyc08g016620.2.1	0.965199	6.89184	5.56526	-1.69594	-2.06654	0.376779	0.0081468	0.00169977	0.551391		Os11g0198100 protein (Fragment) (AHRD V1 *-*- Q0IU20_ORYSJ); contains Interpro domain(s) IPR006852 Protein of unknown function DUF616
overdominant1	Solyc08g016720.1.1	5.93734	25.6099	10.7804	-0.631136	-1.96233	1.333	0.231539	0.000226597	0.00617275		9-cis-epoxycarotenoid dioxygenase 5 (AHRD V1 **** A0SE34_9ROSI); contains Interpro domain(s) IPR004294 Carotenoid oxygenase
recessive2	Solyc08g021870.1.1	10.9095	18.4343	66.5276	-2.48143	-0.631334	-1.84992	1.48974e-06	0.206438	0.000164741		Nuclear factor NF-kappa-B p100 subunit (AHRD V1 **-- NFKB2_MOUSE); contains Interpro domain(s) IPR002110 Ankyrin
dominant1	Solyc08g021890.2.1	40.2915	107.218	110.211	-1.34132	-1.42056	0.079441	0.000116087	5.24257e-05	0.820778		DnaJ homolog subfamily C member 13 (AHRD V1 **-- DJC13_HUMAN)
dominant2	Solyc08g028950.1.1	54.0014	9.54085	19.5423	1.51156	2.40039	-0.890121	0.000638484	3.57357e-07	0.05729		DNA-directed RNA polymerase subunit beta&apos; (AHRD V1 ***- RPOC1_TOBAC); contains Interpro domain(s) IPR006592 RNA polymerase, N-terminal
dominant1	Solyc08g036560.2.1	0.2413	7.7873	4.60045	-3.25164	-4.12982	0.906346	0.00139325	2.28119e-05	0.19249		Unknown Protein (AHRD V1)
underdominant1	Solyc08g048460.2.1	6.80739	0.321143	2.71876	0.789823	3.76651	-3.0288	0.0996511	0.000100003	0.00808558		Unknown Protein (AHRD V1)
recessive1	Solyc08g060920.2.1	87.3076	81.324	35.7077	1.46343	0.141705	1.32181	2.44672e-05	0.664587	0.000111175		Xenotropic and polytropic retrovirus receptor (AHRD V1 **-- B2GU54_XENTR); contains Interpro domain(s) IPR004331 SPX, N-terminal
dominant1	Solyc08g061330.1.1	0	36.2671	33.2411	-9.94869	-9.86465	0.260736	3.32327e-12	8.42799e-13	0.724533		HAT family dimerisation domain containing protein (AHRD V1 ***- Q2R194_ORYSJ); contains Interpro domain(s) IPR008906 HAT dimerisation
dominant2	Solyc08g062100.1.1	8.55992	2.16135	2.45875	2.02351	2.05525	-0.0359853	0.00544594	0.00531934	1		Unknown Protein (AHRD V1)
dominant2	Solyc08g062340.2.1	462.047	145.084	102.29	2.24068	1.64476	0.595872	7.14785e-09	1.07031e-05	0.127468		Class II small heat shock protein Le-HSP17.6 (AHRD V1 ***- Q96489_SOLLC); contains Interpro domain(s) IPR002068 Heat shock protein Hsp20
dominant2	Solyc08g062450.1.1	202.778	90.3772	51.6532	2.00651	1.12626	0.880219	4.01355e-08	0.00110828	0.0175927		class II heat shock protein (AHRD V1 ***- B6T339_MAIZE); contains Interpro domain(s) IPR002068 Heat shock protein Hsp20
dominant1	Solyc08g062950.2.1	11.8747	30.1739	40.1473	-1.52116	-1.17966	-0.340989	0.00105363	0.00962308	0.477564		Cytochrome P450
dominant2	Solyc08g062960.2.1	113.489	38.1141	55.3207	1.13368	1.50465	-0.371213	0.000997234	1.63067e-05	0.268651	HSF	Heat stress transcription factor A3 (AHRD V1 *-** D1M7W9_SOLLC); contains Interpro domain(s) IPR000232 Heat shock factor (HSF)-type, DNA-binding
dominant1	Solyc08g062970.1.1	9.22039	27.7339	29.2301	-1.68408	-1.72726	0.0442484	0.00161476	0.00132263	0.942247		Glutaredoxin (AHRD V1 ***- B9H2P7_POPTR); contains Interpro domain(s) IPR011905 Glutaredoxin-like, plant II
dominant2	Solyc08g065260.2.1	50.9914	21.5217	23.4801	1.30259	1.31242	-0.0101908	0.00267285	0.00312021	1		Ycf36 protein (AHRD V1 *-*- Q55866_SYNY3); contains Interpro domain(s) IPR009631 Protein of unknown function DUF1230
recessive2	Solyc08g065420.2.1	382.117	391.064	903.555	-1.04137	0.067248	-1.10863	8.08093e-05	0.913663	4.71744e-05	HB	BEL1-like homeodomain protein 3 (AHRD V1 *--- BLH3_ARATH); contains Interpro domain(s) IPR006563 POX
recessive2	Solyc08g066720.1.1	9.91257	12.1966	63.1462	-2.8026	-0.507732	-2.29479	9.19775e-08	0.575011	3.20781e-07		Carotenoid cleavage dioxygenase (AHRD V1 **** B6UEM5_MAIZE); contains Interpro domain(s) IPR004294 Carotenoid oxygenase
dominant1	Solyc08g066880.2.1	2.13998	31.3225	54.6341	-4.34645	-3.63001	-0.7117	2.70039e-13	1.84663e-09	0.130006		5&apos-methylthioadenosine/S-adenosylhomocysteine nucleosidase (AHRD V1 *-*- D6E0Z8_9FIRM); contains Interpro domain(s) IPR018017 Nucleoside phosphorylase, family 1
dominant1	Solyc08g066890.2.1	0.2413	4.87832	11.3289	-4.60719	-3.62612	-0.954707	8.2624e-06	0.00106271	0.157922		Unknown Protein (AHRD V1)
dominant2	Solyc08g067320.1.1	117.413	49.8044	56.4884	1.21525	1.24883	-0.0337283	0.000335798	0.000207059	0.882289		Chlorophyll a/b binding protein (AHRD V1 ***- Q41422_SOLTU); contains Interpro domain(s) IPR001344 Chlorophyll A-B binding protein
dominant1	Solyc08g067510.1.1	9.22039	27.6234	37.9577	-2.0242	-1.65183	-0.371389	0.000557786	0.00484705	0.488411		Non-specific lipid-transfer protein (AHRD V1 **** Q93YX9_DAVIN); contains Interpro domain(s) IPR013770 Plant lipid transfer protein and hydrophobic protein, helical
dominant1	Solyc08g067530.1.1	37.0401	90.994	96.7738	-1.18617	-1.23717	0.0511937	0.00062413	0.000456269	0.933422		Non-specific lipid-transfer protein (AHRD V1 ***- Q850K5_VITVI); contains Interpro domain(s) IPR013770 Plant lipid transfer protein and hydrophobic protein, helical
dominant2	Solyc08g067990.1.1	144.141	62.4717	47.3264	1.69173	1.25986	0.431773	5.22132e-06	0.000729804	0.219041		Subtilisin-like protease (AHRD V1 **-- B6SZ82_MAIZE); contains Interpro domain(s) IPR015500 Peptidase S8, subtilisin-related
dominant1	Solyc08g068530.2.1	11.843	29.5928	35.1033	-1.51855	-1.34917	-0.168731	0.00274602	0.00816684	0.715034		F-box family protein (AHRD V1 ***- B9I698_POPTR); contains Interpro domain(s) IPR001810 Cyclin-like F-box
overdominant1	Solyc08g068670.2.1	25.2606	75.3039	36.7387	-0.164439	-1.29418	1.13007	0.38183	0.000160984	0.00242055		Decarboxylase family protein (AHRD V1 ***- B1ILJ6_CLOBK); contains Interpro domain(s) IPR002129 Pyridoxal phosphate-dependent decarboxylase
overdominant1	Solyc08g068860.2.1	1.65738	9.37433	1.48939	0.2263	-2.52359	2.75972	0.863288	0.00131676	5.27945e-05		Aspartic proteinase nepenthesin-1 (AHRD V1 **-- C0JAB4_ORYCO); contains Interpro domain(s) IPR001461 Peptidase A1
dominant2	Solyc08g074310.1.1	31.7633	9.8314	5.69299	2.54609	1.72031	0.825305	2.53233e-06	0.00107181	0.136912		Unknown Protein (AHRD V1)
dominant1	Solyc08g074490.2.1	5.96906	21.2006	20.7762	-1.35347	-1.44676	0.094359	0.0041113	0.00246057	0.834313		Regulatory protein (AHRD V1 **-- Q8LFS2_ARATH)
recessive2	Solyc08g074680.2.1	155.743	193.028	460.089	-1.42157	-0.277259	-1.14431	9.43628e-07	0.374126	4.39656e-05		Polyphenol oxidase (AHRD V1 *-*- Q41428_SOLTU); contains Interpro domain(s) IPR002227 Tyrosinase
recessive1	Solyc08g074960.2.1	46.2413	45.6805	17.7028	1.75656	0.333753	1.42296	0.000331922	0.813755	0.000669278		Nodulin-like family protein expressed (AHRD V1 ***- Q2QYU1_ORYSJ); contains Interpro domain(s) IPR010658 Nodulin-like
recessive1	Solyc08g075750.2.1	60078.7	40569.6	13314.2	2.34956	0.680155	1.66941	1.75122e-13	0.0363246	4.24914e-08		ATP-dependent Clp protease proteolytic subunit (AHRD V1 ***- A9PA38_POPTR); contains Interpro domain(s) IPR001907 Peptidase S14, ClpP
dominant1	Solyc08g075940.2.1	2.59086	16.6366	19.0644	-3.12643	-3.04444	-0.0764972	1.21965e-05	3.56438e-05	0.886651		DNA-directed RNA polymerase (AHRD V1 ***- B9IL57_POPTR); contains Interpro domain(s) IPR015712 DNA-directed RNA polymerase, subunit 2
dominant2	Solyc08g076340.2.1	880.784	285.79	376.073	1.4265	1.70878	-0.282314	2.74825e-06	1.59851e-08	0.303624		40S ribosomal protein S30-like (AHRD V1 ***- Q6K853_ORYSJ); contains Interpro domain(s) IPR006846 Ribosomal protein S30
dominant1	Solyc08g076490.2.1	0	4.40935	6.31223	-7.48714	-6.69651	-0.448865	4.21029e-06	0.000216895	0.524161		Protein kinase-like protein (AHRD V1 ***- Q9SND6_ARATH); contains Interpro domain(s) IPR002290 Serine/threonine protein kinase
dominant2	Solyc08g076890.2.1	50.1848	11.85	10.899	2.42988	2.11282	0.31642	0.000873741	0.00277746	0.741996		Unknown Protein (AHRD V1)
dominant2	Solyc08g076900.2.1	32.8553	9.74475	11.1214	1.81319	1.94138	-0.129187	0.00762685	0.00462819	0.852494		Unknown Protein (AHRD V1)
dominant2	Solyc08g077540.1.1	29.109	6.18158	10.2934	1.52926	2.13187	-0.604475	0.00105504	1.95562e-05	0.250115		Unknown Protein (AHRD V1)
dominant2	Solyc08g078700.2.1	3945.29	801.186	984.277	2.12887	2.29872	-0.169862	2.19754e-09	8.8231e-11	0.566305		Heat shock protein 22 (AHRD V1 ***- Q27JQ0_METAN); contains Interpro domain(s) IPR002068 Heat shock protein Hsp20
dominant2	Solyc08g079700.1.1	1257.3	225.679	312.617	2.13412	2.47298	-0.338913	1.11593e-13	1.42262e-17	0.203242		Zinc finger A20 and AN1 domain-containing stress-associated protein 7 (AHRD V1 ***- SAP7_ARATH); contains Interpro domain(s) IPR000058 Zinc finger, AN1-type
overdominant1	Solyc08g079870.1.1	6.87082	20.2864	7.31921	0.0384892	-1.5663	1.60659	0.953459	0.00730527	0.00238718		Subtilisin-like protease (AHRD V1 **-- Q9LWA3_SOLLC); contains Interpro domain(s) IPR015500 Peptidase S8, subtilisin-related IPR000209 Peptidase S8 and S53, subtilisin, kexin, sedolisin
dominant2	Solyc08g080010.1.1	75.7694	40.2704	39.7129	1.1476	1.03958	0.107872	0.00246304	0.00733716	0.746776		Subtilisin-like protease (AHRD V1 **-- Q9LWA3_SOLLC); contains Interpro domain(s) IPR015500 Peptidase S8, subtilisin-related
overdominant1	Solyc08g080040.2.1	329.291	1169.76	465.386	-0.30575	-1.76603	1.46031	0.213082	1.84565e-10	1.63269e-07		Anthocyanidin synthase (AHRD V1 ***- D3XFG1_THECC); contains Interpro domain(s) IPR005123 Oxoglutarate and iron-dependent oxygenase
dominant2	Solyc08g080540.2.1	622.094	50.5758	54.6923	3.66069	3.6195	0.0409659	1.69833e-27	3.86181e-27	0.983134	HSF	Heat stress transcription factor (AHRD V1 *-** D4QAU8_CARPA); contains Interpro domain(s) IPR000232 Heat shock factor (HSF)-type, DNA-binding
dominant1	Solyc08g080640.1.1	0.2413	6.552	8.22243	-4.13943	-3.96087	-0.151306	6.7831e-06	2.75313e-05	0.809888		Osmotin-like protein (Fragment) (AHRD V1 **-- Q8S4L1_SOLNI); contains Interpro domain(s) IPR017949 Thaumatin, conserved site IPR001938 Thaumatin, pathogenesis-related
dominant1	Solyc08g080860.2.1	0.4826	5.23684	4.11349	-2.1641	-2.61832	0.467407	0.00636307	0.0013311	0.489081		Unknown Protein (AHRD V1)
recessive1	Solyc08g081390.2.1	266.851	318.894	127.593	1.1697	-0.262695	1.43243	8.3269e-06	0.438513	1.43283e-07		Phosphoglycerate mutase family protein (AHRD V1 *-*- C1DZH2_9CHLO); contains Interpro domain(s) IPR013078 Phosphoglycerate mutase
dominant1	Solyc08g081610.2.1	2.38128	9.51026	18.525	-2.56628	-1.73199	-0.831402	3.94109e-05	0.00773165	0.128923	WRKY	WRKY transcription factor 23 (AHRD V1 ***- C9DI12_9ROSI); contains Interpro domain(s) IPR003657 DNA-binding WRKY
dominant1	Solyc08g082650.2.1	18.2312	45.0807	45.9487	-1.24853	-1.36122	0.113141	0.00613064	0.00313924	0.79404		Cellulose synthase-like protein H1 (AHRD V1 *-*- C3U576_HORVD); contains Interpro domain(s) IPR005150 Cellulose synthase
dominant2	Solyc08g082680.2.1	16.1546	5.55799	3.23879	2.57782	1.69401	0.88304	5.55879e-05	0.00721193	0.17469		Ring H2 finger protein (AHRD V1 *-*- D9ZHD8_HYPPE); contains Interpro domain(s) IPR001841 Zinc finger, RING-type
recessive1	Solyc08g083360.2.1	1767.82	2206.27	966.228	1.01103	-0.285151	1.29618	0.000911121	0.3589	2.59915e-05		Ferredoxin (AHRD V1 *-*- D8FXV1_9CYAN); contains Interpro domain(s) IPR001041 Ferredoxin
recessive1	Solyc08g083370.2.1	18.9868	25.8376	6.40689	1.72289	-0.419825	2.14358	0.00137785	0.433546	4.7361e-05		Inorganic pyrophosphatase (AHRD V1 **** Q2HTA8_MEDTR); contains Interpro domain(s) IPR008162 Inorganic pyrophosphatase
dominant2	Solyc09g005120.2.1	491.676	149.933	170.006	1.72029	1.79155	-0.0713178	7.55767e-10	1.7607e-10	0.779998		Chaperone protein DnaJ (AHRD V1 *-*- C7DHA9_9EURY); contains Interpro domain(s) IPR003095 Heat shock protein DnaJ
recessive1	Solyc09g007480.2.1	93.0161	103.632	43.0475	1.35312	0.0887523	1.26444	0.00427475	0.866665	0.00228718		Unknown Protein (AHRD V1)
dominant2	Solyc09g007950.1.1	1222.02	538.566	585.896	1.19364	1.28037	-0.0867482	0.000122972	6.54061e-05	0.871521		Unknown Protein (AHRD V1)
recessive2	Solyc09g008070.2.1	9.0108	15.0003	44.3989	-2.17524	-0.684266	-1.49069	9.50297e-06	0.195164	0.000910149		Cell division protease ftsH homolog 3 (AHRD V1 *--- FTSH3_SYNY3); contains Interpro domain(s) IPR005938 ATPase, AAA-type, CDC48
recessive1	Solyc09g008080.2.1	25.6163	37.4174	10.0289	1.46521	-0.476044	1.94181	0.00221533	0.309448	3.17499e-05		Unknown Protein (AHRD V1); contains Interpro domain(s) IPR019955 Ubiquitin supergroup
dominant1	Solyc09g008250.2.1	6.87082	19.5269	24.3081	-1.727	-1.50415	-0.221685	0.0013339	0.00668533	0.641885	MYB	MYB transcription factor (AHRD V1 *--* Q9T066_ARATH); contains Interpro domain(s) IPR015495 Myb transcription factor
overdominant1	Solyc09g008670.2.1	171.332	1104.82	182.547	0.104395	-2.61376	2.71824	0.747024	2.99758e-21	8.37153e-23		Threonine ammonia-lyase biosynthetic (AHRD V1 **** B1XNT1_SYNP2); contains Interpro domain(s) IPR000634 Serine/threonine dehydratase, pyridoxal-phosphate-binding site IPR005787 Threonine dehydratase I
dominant2	Solyc09g008970.1.1	287.444	83.3664	123.329	1.35159	1.75505	-0.403582	5.90592e-05	1.79556e-07	0.192524		Unknown Protein (AHRD V1)
dominant1	Solyc09g009350.2.1	23.2668	55.6903	65.264	-1.27747	-1.16165	-0.115549	0.000595556	0.00179421	0.750872		Vacuolar sorting-associated protein (AHRD V1 ***- C0NJR3_AJECG)
dominant2	Solyc09g009460.2.1	46.8066	11.048	18.1703	1.6444	2.23786	-0.594562	0.000986669	1.28509e-05	0.227324		Iron-sulfur cluster insertion protein erpA 2 (AHRD V1 *-*- ERPA2_METCA); contains Interpro domain(s) IPR000361 FeS cluster biogenesis
recessive2	Solyc09g009580.2.1	9.0108	9.0226	37.4993	-1.88523	0.106323	-1.99214	0.000799416	0.915925	0.000254731		Fatty acyl coA reductase (AHRD V1 **** Q8L4M0_WHEAT); contains Interpro domain(s) IPR013120 Male sterility, NAD-binding
recessive1	Solyc09g011080.2.1	4597.06	3535.34	1677.39	1.63283	0.43641	1.19642	2.16285e-08	0.131072	3.07036e-05		Ribulose-1 5-bisphosphate carboxylase/oxygenase activase 1 (AHRD V1 **** Q9AXG1_GOSHI); contains Interpro domain(s) IPR003959 ATPase, AAA-type, core
dominant2	Solyc09g011160.2.1	1327.74	522.786	564.117	1.42583	1.41359	0.0122318	5.05728e-07	5.43525e-07	0.993282		Regulator of chromosome condensation RCC1 (AHRD V1 *--- B8FLG8_DESAA); contains Interpro domain(s) IPR009091 Regulator of chromosome condensation/beta-lactamase-inhibitor protein II
dominant1	Solyc09g011590.2.1	0.2413	4.66252	6.01914	-3.71414	-3.38026	-0.307698	9.03595e-05	0.000661388	0.67109		Glutathione S-transferase-like protein (AHRD V1 **** A8DUB0_SOLLC); contains Interpro domain(s) IPR004046 Glutathione S-transferase, C-terminal
overdominant1	Solyc09g011650.2.1	5.93734	19.7614	6.6669	0.0384775	-1.63279	1.67322	1	0.00312567	0.00120846		Glutathione S-transferase (AHRD V1 **** D8UY87_GLYSO); contains Interpro domain(s) IPR017933 Glutathione S-transferase/chloride channel, C-terminal
recessive2	Solyc09g014220.2.1	1.89868	3.19274	13.7261	-2.64206	-0.636688	-2.00445	0.000194818	0.483087	0.000993712		Peptide transporter (AHRD V1 **-* O48542_HORVU); contains Interpro domain(s) IPR000109 TGF-beta receptor, type I/II extracellular region
recessive2	Solyc09g014530.2.1	19.0185	23.1767	64.1714	-1.47038	-0.103661	-1.36683	0.000192068	0.654139	0.000718202		Major latex-like protein (AHRD V1 **-- B5THI3_PANGI); contains Interpro domain(s) IPR000916 Bet v I allergen
underdominant1	Solyc09g014590.2.1	6.83911	0.827496	6.11836	-0.0118799	2.65465	-2.68385	0.728796	0.000591108	0.000721317		Polygalacturonase inhibitor protein (AHRD V1 **** Q40160_SOLLC); contains Interpro domain(s) IPR001611 Leucine-rich repeat
dominant2	Solyc09g015850.2.1	50.2357	5.42205	9.83955	2.44566	3.19816	-0.754998	1.10928e-07	9.37709e-11	0.133635		Ribosomal protein S3 (Fragment) (AHRD V1 ***- A4KYC6_BALVI)
overdominant1	Solyc09g018170.2.1	36.2845	89.3475	35.1455	0.176791	-1.23186	1.40895	0.619563	0.00106009	9.16393e-05		Serine/threonine protein kinase (AHRD V1 *-** D0NNA3_PHYIN); contains Interpro domain(s) IPR002290 Serine/threonine protein kinase
recessive1	Solyc09g018760.2.1	19.6156	11.9248	3.20572	2.57782	0.555662	2.02323	2.92155e-06	0.172718	0.000443864		Oligoribonuclease (AHRD V1 ***- B6U6N3_MAIZE); contains Interpro domain(s) IPR013520 Exonuclease, RNase T and DNA polymerase III
recessive1	Solyc09g018780.2.1	64.511	54.0166	11.0313	2.45005	0.090153	2.3603	2.53068e-09	0.482754	5.79778e-08		Oligoribonuclease (AHRD V1 ***- B6U6N3_MAIZE); contains Interpro domain(s) IPR013520 Exonuclease, RNase T and DNA polymerase III
recessive2	Solyc09g025280.1.1	6.45166	7.19429	26.6676	-1.56529	0.181073	-1.74708	0.000973861	1	0.000908412		Light-dependent short hypocotyls 1 (AHRD V1 ***- D7M6V0_ARALY); contains Interpro domain(s) IPR006936 Protein of unknown function DUF640
dominant1	Solyc09g031920.1.1	24.1685	60.0691	59.2734	-1.18776	-1.30191	0.114481	0.00327937	0.00114096	0.731852		Harpin-induced 1 (AHRD V1 ***- Q1STP6_MEDTR); contains Interpro domain(s) IPR010847 Harpin-induced 1
dominant2	Solyc09g050040.1.1	8.49649	0.827496	0.907772	3.15574	3.01485	0.128918	7.6636e-05	0.000267224	1		Ribosomal protein L5 (AHRD V1 ***- Q70G83_SOLCO); contains Interpro domain(s) IPR002132 Ribosomal protein L5
dominant2	Solyc09g050120.1.1	261.097	121.902	86.8351	1.81355	1.19083	0.622693	1.08384e-08	0.00015408	0.0431589		Unknown Protein (AHRD V1)
underdominant1	Solyc09g056040.2.1	6.35651	0.57432	3.88655	0.450107	2.98589	-2.56182	0.277522	0.00102491	0.00526892		Ubiquitin-protein ligase 1 (AHRD V1 ***- Q5CHN2_CRYHO); contains Interpro domain(s) IPR000569 HECT
dominant2	Solyc09g056370.1.1	69.6349	7.44747	7.28159	3.6445	3.46965	0.173438	5.4272e-12	7.89484e-11	0.812776		ORF124 (AHRD V1 *-*- A4QMB9_PINKO)
dominant2	Solyc09g059380.1.1	29.655	10.0285	11.4236	1.52123	1.50542	0.0150536	0.00891086	0.0085673	0.955331		Unknown Protein (AHRD V1)
dominant2	Solyc09g059660.1.1	15.9133	3.44592	4.52976	1.99727	2.31749	-0.323493	0.000778489	0.000183262	0.660721		ATP synthase subunit c chloroplastic (AHRD V1 *-*- D3WCY5_XIMAM); contains Interpro domain(s) IPR005953 ATPase, F0 complex, subunit C, bacterial and chloroplast
recessive1	Solyc09g060100.2.1	139.505	150.106	53.5531	1.52508	-0.0531325	1.57829	1.95681e-06	0.863617	6.45229e-07		Unknown Protein (AHRD V1)
dominant2	Solyc09g062970.1.1	3304.74	965.61	1046.32	1.81361	1.76971	0.0438856	0.00138278	0.00125515	0.975731		Unknown Protein (AHRD V1)
overdominant1	Solyc09g064490.1.1	73.5342	154.009	76.7492	0.0967369	-1.02174	1.11861	0.752948	0.00119538	0.000253271		Subtilisin-like protease (AHRD V1 **-- B6U0R8_MAIZE); contains Interpro domain(s) IPR015500 Peptidase S8, subtilisin-related
recessive1	Solyc09g065140.1.1	42.8823	47.5139	13.8915	1.74162	-0.16548	1.90745	2.07913e-05	0.811761	3.62703e-06		Unknown Protein (AHRD V1)
dominant2	Solyc09g065660.2.1	3054.17	429.787	571.677	2.54726	2.8183	-0.271067	2.73744e-10	2.75268e-12	0.418841	HSF	Heat stress transcription factor A3 (AHRD V1 ***- D1M7W9_SOLLC); contains Interpro domain(s) IPR000232 Heat shock factor (HSF)-type, DNA-binding
dominant1	Solyc09g065760.2.1	0.965199	14.5432	10.5865	-2.5808	-3.14938	0.575686	2.66039e-05	1.20978e-06	0.284636		Plant-specific domain TIGR01615 family protein (AHRD V1 ***- B6SS18_MAIZE); contains Interpro domain(s) IPR006502 Protein of unknown function DUF506, plant
dominant1	Solyc09g072680.1.1	7.38514	27.846	33.2204	-1.78349	-1.56947	-0.213095	0.000553722	0.00168478	0.751822		F-box family protein (AHRD V1 ***- B9IAP0_POPTR); contains Interpro domain(s) IPR017451 F-box associated type 1
dominant2	Solyc09g074480.1.1	10.0712	0	0	8.78406	8.43988	0	1.88662e-08	7.39832e-08	1		Unknown Protein (AHRD V1)
recessive1	Solyc09g074570.1.1	15.2529	21.1445	5.43753	1.85506	-0.233727	2.08972	0.0019566	0.457982	9.07768e-05		Glutaredoxin (AHRD V1 **** B3F8F2_SOLTU); contains Interpro domain(s) IPR011905 Glutaredoxin-like, plant II
dominant2	Solyc09g075470.2.1	304.05	85.9322	73.9436	2.22945	1.88449	0.34486	5.70547e-11	2.50559e-08	0.288474		Chaperone protein dnaJ (AHRD V1 ***- B6U761_MAIZE); contains Interpro domain(s) IPR001623 Heat shock protein DnaJ, N-terminal
recessive2	Solyc09g075870.1.1	1.86696	1.53775	10.5865	-3.55216	-0.800197	-2.74868	0.00408259	1	0.000463949		Lipoxygenase (AHRD V1 **** B9RSQ2_RICCO); contains Interpro domain(s) IPR001246 Lipoxygenase, plant
overdominant3	Solyc09g084450.2.1	8.83294	69.6422	26.8946	-1.16286	-2.56841	1.40663	0.00476355	1.17995e-08	0.00114121		Chymotrypsin inhibitor-2 (AHRD V1 *-*- A8V3P8_HORVD); contains Interpro domain(s) IPR000864 Proteinase inhibitor I13, potato inhibitor I
dominant1	Solyc09g084480.2.1	112.41	313.81	413.033	-1.75328	-1.35642	-0.396805	4.30369e-06	0.000200367	0.350259		Proteinase inhibitor I (AHRD V1 ***- Q43648_SOLTU); contains Interpro domain(s) IPR000864 Proteinase inhibitor I13, potato inhibitor I
overdominant3	Solyc09g089540.2.1	0.7239	21.5642	4.78977	-1.8716	-4.18218	2.32131	0.0054583	4.13684e-09	0.000111999		Proteinase inhibitor I (AHRD V1 ***- Q3S492_SOLTU); contains Interpro domain(s) IPR000864 Proteinase inhibitor I13, potato inhibitor I
dominant2	Solyc09g089650.1.1	111.476	33.7795	26.3609	2.17976	1.74694	0.432622	1.28565e-07	1.8431e-05	0.289557		At1g04330 (Fragment) (AHRD V1 ***- B0FVZ1_ARATH)
dominant1	Solyc09g089860.2.1	0	5.16888	4.50124	-6.97601	-6.95722	0.324083	7.85506e-05	7.85506e-05	0.649851		Nodulin-like protein (AHRD V1 ***- B6TRP3_MAIZE); contains Interpro domain(s) IPR000620 Protein of unknown function DUF6, transmembrane
dominant2	Solyc09g090390.1.1	16.3325	2.59973	2.58648	2.60812	2.43655	0.168202	0.000327076	0.00077092	0.932827		Unknown Protein (AHRD V1)
recessive1	Solyc09g090730.1.1	161.013	121.637	59.5859	1.71299	0.558167	1.15485	6.3677e-07	0.145627	0.000297196		Ammonium transporter (AHRD V1 **** Q09J80_9ROSI); contains Interpro domain(s) IPR001905 Ammonium transporter
dominant2	Solyc09g091490.1.1	7.35342	1.21661	1.29552	2.66797	2.69422	-0.0355454	0.000814433	0.00156221	1		Transcription factor jumonji domain-containing protein (AHRD V1 **-* D7M504_ARALY); contains Interpro domain(s) IPR013129 Transcription factor jumonji
overdominant1	Solyc09g091510.2.1	1233.16	3082.78	1068.39	0.35552	-1.27148	1.62701	0.180115	7.24789e-06	8.23243e-09		Chalcone synthase (AHRD V1 ***- Q56I79_9SOLN); contains Interpro domain(s) IPR011141 Polyketide synthase, type III
recessive2	Solyc09g091550.2.1	75.2233	96.467	298.407	-1.79006	-0.284266	-1.5058	4.89429e-09	0.330445	5.30333e-07		Salicylic acid carboxyl methyltransferase (AHRD V1 **** C3VIX6_9ASTR); contains Interpro domain(s) IPR005299 SAM dependent carboxyl methyltransferase
recessive1	Solyc09g091600.2.1	221.555	138.015	54.4745	2.1215	0.674056	1.44748	7.01366e-13	0.0119327	1.00879e-06		Male sterility MS5 family protein (AHRD V1 **-- D7KE75_ARALY); contains Interpro domain(s) IPR011990 Tetratricopeptide-like helical
dominant1	Solyc09g092260.2.1	0.4826	13.4812	9.09713	-3.33535	-3.96487	0.644031	1.00998e-05	2.24631e-07	0.233098		Chaperone protein dnaJ 20 (AHRD V1 ***- B6U349_MAIZE); contains Interpro domain(s) IPR001623 Heat shock protein DnaJ, N-terminal
dominant2	Solyc09g092500.1.1	86.6347	27.1528	16.5304	2.38989	1.5384	0.851354	9.48733e-08	0.000226771	0.0742495		UDP-glucosyltransferase family 1 protein (AHRD V1 **** C6KI44_CITSI); contains Interpro domain(s) IPR002213 UDP-glucuronosyl/UDP-glucosyltransferase
overdominant1	Solyc09g092560.2.1	27.8707	60.9017	30.4264	-0.210232	-1.34581	1.136	1	0.00755683	0.0047586		Cytochrome P450
overdominant1	Solyc09g092580.2.1	6.62952	53.9742	9.29556	-0.385857	-3.03302	2.64946	0.580623	4.7203e-08	6.8853e-08		Cytochrome P450
dominant1	Solyc09g092640.2.1	3.31476	14.8151	18.1372	-2.34184	-2.16777	-0.171045	0.000409365	0.00139731	0.784927		Cytochrome P450
dominant1	Solyc09g092670.2.1	39.1801	116.279	131.274	-1.50844	-1.4277	-0.0805534	1.48952e-05	3.29298e-05	0.861666		Cytochrome P450
dominant2	Solyc09g092710.2.1	485.053	154.907	254.227	1.06772	1.61271	-0.545053	0.00138166	1.24958e-06	0.0803014		Glycine rich protein (AHRD V1 ***- Q9FXS8_TOBAC); contains Interpro domain(s) IPR010800 Glycine rich
overdominant1	Solyc09g092750.2.1	20.4029	61.352	28.8139	-0.320422	-1.58095	1.26105	0.461188	0.000301348	0.0024233		Unknown Protein (AHRD V1); contains Interpro domain(s) IPR010800 Glycine rich
recessive1	Solyc10g005410.2.1	12.116	11.1839	3.36652	2.07156	0.285622	1.78698	0.000950605	0.77123	0.00222628		Linalool synthase (AHRD V1 **** D4N3A0_9ERIC); contains Interpro domain(s) IPR005630 Terpene synthase, metal-binding domain
dominant2	Solyc10g006600.2.1	30.7663	11.3505	11.7167	1.41844	1.35484	0.0629361	0.00160572	0.00280154	0.923452		Thermoresistant gluconokinase (Gluconate kinase) (AHRD V1 **** B0VKT5_ACIBS); contains Interpro domain(s) IPR000623 Shikimate kinase
dominant1	Solyc10g006710.2.1	1.6891	10.7948	11.3905	-1.92296	-1.89636	-0.0233167	0.000531652	0.000932622	1		Serine/threonine kinase receptor (AHRD V1 **** Q7DMS5_BRANA); contains Interpro domain(s) IPR002290 Serine/threonine protein kinase
recessive1	Solyc10g007750.1.1	31.3951	28.4815	2.59103	3.50149	-0.0583811	3.56203	1.68999e-10	0.738968	4.12624e-10		Unknown Protein (AHRD V1); contains Interpro domain(s) IPR007541 Plant Basic Secretory Protein
additive2	Solyc10g007830.1.1	135.181	265.281	734.12	-2.38616	-1.00453	-1.3816	5.17277e-16	0.00088448	4.17617e-07		LRR receptor-like serine/threonine-protein kinase, RLP
overdominant1	Solyc10g007870.2.1	16.5738	59.527	26.1703	-0.557312	-1.8073	1.25069	0.372293	0.000792919	0.00884649		Tumor-related protein (AHRD V1 ***- Q40447_9SOLA)
dominant1	Solyc10g007930.2.1	1.65738	14.3886	11.589	-2.71786	-3.17732	0.466531	0.000272307	1.73342e-05	0.417925		Cytochrome P450
dominant1	Solyc10g007940.1.1	8.7695	22.6822	25.5751	-1.4174	-1.38606	-0.0304492	0.00619072	0.00833446	0.934034		Pentatricopeptide repeat-containing protein (AHRD V1 ***- D7L652_ARALY); contains Interpro domain(s) IPR002885 Pentatricopeptide repeat
recessive2	Solyc10g008000.1.1	5.21344	3.64982	32.998	-2.52019	0.599669	-3.12253	4.08093e-05	0.450733	2.54874e-07		Light-dependent short hypocotyls 1 (AHRD V1 ***- D7M6V0_ARALY); contains Interpro domain(s) IPR006936 Protein of unknown function DUF640
recessive1	Solyc10g008040.2.1	78.1699	40.5048	20.1991	2.03677	0.924664	1.11211	3.81377e-08	0.00729203	0.00304319		Seed biotin-containing protein SBP65 (AHRD V1 *-*- SBP65_PEA); contains Interpro domain(s) IPR006777 Microvirus H protein (pilot protein)
dominant1	Solyc10g008230.1.1	12.0843	28.9879	32.6297	-1.32819	-1.24393	-0.0836595	0.00577583	0.00971087	0.87882		Cc-nbs-lrr, resistance protein
dominant1	Solyc10g008660.1.1	0.2413	7.09574	4.08042	-3.10846	-3.96087	0.88042	0.002426	3.75343e-05	0.170993		Malonyl CoA anthocyanin 5-O-glucoside-6&apos&apos&apos-O-malonyltransferase (AHRD V1 ***- Q8W1X0_PERFR)
dominant2	Solyc10g008930.1.1	163.935	63.3791	72.7965	1.25769	1.36642	-0.108858	2.63236e-05	7.57722e-06	0.75727		Glutaredoxin (AHRD V1 ***- B9H2P7_POPTR); contains Interpro domain(s) IPR011905 Glutaredoxin-like, plant II
underdominant1	Solyc10g009290.1.1	128.533	66.1895	185.275	-0.362512	1.03144	-1.39411	0.280511	0.00189039	2.41748e-05	bHLH	BHLH transcription factor (AHRD V1 *-** Q401N4_9LILI); contains Interpro domain(s) IPR011598 Helix-loop-helix DNA-binding
recessive2	Solyc10g011940.1.1	52.0834	60.6366	133.499	-1.08541	-0.051608	-1.03384	0.000421464	0.656413	0.00172934		Chromodomain helicase DNA-binding protein 4 (AHRD V1 ***- D5LXF2_SCHMD); contains Interpro domain(s) IPR000953 Chromo domain
dominant1	Solyc10g011950.1.1	0.2413	8.02179	8.44482	-4.21128	-4.23238	0.0487815	3.47776e-06	5.27369e-06	0.971023		Unknown Protein (AHRD V1)
dominant2	Solyc10g017890.1.1	17.539	3.0755	3.69268	2.39913	2.61014	-0.214982	0.000246934	0.000179118	0.874704		Photosystem I P700 chlorophyll a apoprotein (AHRD V1 ***- B9RL07_RICCO); contains Interpro domain(s) IPR001280 Photosystem I psaA and psaB
dominant2	Solyc10g017940.1.1	6.45166	1.08067	1.9102	2.23998	2.83786	-0.608848	0.00649041	0.00111099	0.572313		Photosystem II CP43 chlorophyll apoprotein (AHRD V1 ***- B8R498_TRISU); contains Interpro domain(s) IPR000932 Photosystem antenna protein-like
recessive1	Solyc10g018190.1.1	23.5398	14.3767	0.647758	5.42122	0.917813	4.51157	9.4457e-14	0.129901	1.15352e-10		1-aminocyclopropane-1-carboxylate oxidase (AHRD V1 **-- ACCO_MUSAC); contains Interpro domain(s) IPR005123 Oxoglutarate and iron-dependent oxygenase
recessive2	Solyc10g018780.1.1	61.0818	77.0336	172.6	-1.44062	-0.354349	-1.08627	5.53138e-05	0.414405	0.000961934	SBP	Squamosa promoter binding protein 1 (AHRD V1 *-*- Q1MU24_PHYPA); contains Interpro domain(s) IPR004333 Transcription factor, SBP-box
recessive2	Solyc10g045240.1.1	38.6341	45.2914	152.267	-1.83221	-0.185874	-1.64638	1.81501e-06	0.6798	7.67041e-06		Beta-glucosidase D4 (AHRD V1 ***- B2ZUU0_LOTJA); contains Interpro domain(s) IPR001360 Glycoside hydrolase, family 1
dominant1	Solyc10g045390.1.1	0	7.33022	5.7922	-7.38818	-7.48416	0.439603	6.44733e-06	2.43865e-06	0.500667		Histone acetyltransferase GCN5 (AHRD V1 ***- GCN5_ARATH); contains Interpro domain(s) IPR001487 Bromodomain
dominant2	Solyc10g047410.1.1	56.624	22.8488	27.41	1.12257	1.24293	-0.120687	0.00456701	0.00178116	0.736967		Photosystem II CP43 chlorophyll apoprotein (AHRD V1 *-*- B7T461_9ROSI); contains Interpro domain(s) IPR000932 Photosystem antenna protein-like
recessive1	Solyc10g047420.1.1	4.73084	3.88431	0.874701	2.4494	0.140829	2.31372	0.00233225	0.791423	0.00438801		NAD(P)H-quinone oxidoreductase chain 4, chloroplastic (AHRD V1 ***- NU4C_SOLTU)
dominant2	Solyc10g047950.1.1	1083.54	464.1	380.954	1.67472	1.23349	0.441216	7.69904e-08	4.26013e-05	0.176703		Inorganic pyrophosphatase family protein (AHRD V1 **** D7M262_ARALY); contains Interpro domain(s) IPR008162 Inorganic pyrophosphatase
overdominant1	Solyc10g048030.1.1	24.0224	73.1918	32.4735	-0.131097	-1.41536	1.28467	0.556974	9.94237e-05	0.000587629		Major latex-like protein (AHRD V1 **-- B5THI3_PANGI); contains Interpro domain(s) IPR000916 Bet v I allergen
dominant2	Solyc10g049470.1.1	1451.78	379.085	241.75	2.75096	2.01301	0.737929	1.02117e-20	3.34441e-12	0.00697584		Ycf1 (Fragment) (AHRD V1 *-*- A2T907_RANLY); contains Interpro domain(s) IPR008896 Ycf1
dominant2	Solyc10g050820.1.1	11.6017	1.14864	1.1963	3.22541	3.25112	-0.0355454	8.71925e-06	1.81816e-05	1		Ulp1 protease family C-terminal catalytic domain containing protein (AHRD V1 *-*- Q60D46_SOLDE)
recessive2	Solyc10g051140.1.1	48.9148	88.4452	219.622	-1.94821	-0.742752	-1.2054	4.49861e-10	0.0131353	7.51335e-05		Genomic DNA chromosome 5 P1 clone MTE17 (AHRD V1 ***- Q9FJ71_ARATH)
recessive2	Solyc10g051150.1.1	21.9651	33.1253	82.8584	-2.00387	-0.769086	-1.23461	1.14825e-05	0.173909	0.00129614		Genomic DNA chromosome 5 P1 clone MDN11 (AHRD V1 *-*- Q9FI29_ARATH)
dominant2	Solyc10g052740.1.1	14.0464	2.55046	3.69268	2.29744	2.65821	-0.365375	0.000622125	0.000170634	0.664704		Photosystem I P700 chlorophyll a apoprotein A1 (AHRD V1 ***- D1L8N8_BRANA); contains Interpro domain(s) IPR001280 Photosystem I psaA and psaB
recessive1	Solyc10g054420.1.1	1100.72	1432.15	613.461	1.00806	-0.334109	1.34218	0.000616928	0.239196	4.92469e-06		Photosystem II oxygen evolving complex protein PsbP (AHRD V1 ***- A0YXJ6_LYNSP); contains Interpro domain(s) IPR002683 Photosystem II oxygen evolving complex protein PsbP
dominant2	Solyc10g054560.1.1	432.068	176.039	223.352	1.10536	1.35422	-0.24891	4.36853e-05	9.64629e-07	0.390562		V-type proton ATPase 16 kDa proteolipid subunit (AHRD V1 **** VATL_SOLLC); contains Interpro domain(s) IPR011555 ATPase, V0 complex, proteolipid subunit C, eukaryotic
recessive1	Solyc10g054870.1.1	1013.41	1185.83	476.824	1.2116	-0.207805	1.41941	2.3713e-05	0.52517	1.27766e-06		Triosephosphate isomerase (AHRD V1 ***- A9PH17_POPTR); contains Interpro domain(s) IPR000652 Triosephosphate isomerase
dominant1	Solyc10g054910.1.1	36.2528	79.929	97.1352	-1.27927	-1.14637	-0.132716	0.00149583	0.00515451	0.714662		Peptidyl-prolyl cis-trans isomerase (AHRD V1 ***- Q9XF12_SOLTU); contains Interpro domain(s) IPR002130 Peptidyl-prolyl cis-trans isomerase, cyclophilin-type
dominant1	Solyc10g055390.1.1	14.4021	37.6332	54.2327	-1.99863	-1.59681	-0.401164	6.42481e-05	0.00234296	0.31937		Nodulin family protein (AHRD V1 ***- D7MDH3_ARALY); contains Interpro domain(s) IPR010658 Nodulin-like
recessive1	Solyc10g055420.1.1	6.62952	4.39066	1.26245	2.4212	0.486387	1.93742	0.00155368	0.422257	0.00932491		Unknown Protein (AHRD V1)
recessive2	Solyc10g055560.1.1	14.9481	13.6477	47.8498	-1.49415	0.190049	-1.68459	0.000719956	0.712553	7.9703e-05		Baculoviral IAP repeat-containing 3 (AHRD V1 *--- A2CGA5_MOUSE); contains Interpro domain(s) IPR001841 Zinc finger, RING-type
recessive1	Solyc10g055730.1.1	19.1964	11.6716	4.43509	2.22227	0.715553	1.50716	4.0298e-05	0.144355	0.00516683		N-hydroxycinnamoyl/benzoyltransferase 4 (AHRD V1 ***- Q00M86_SOYBN); contains Interpro domain(s) IPR003480 Transferase
dominant1	Solyc10g055800.1.1	14.4655	33.4771	70.9376	-2.13311	-1.18078	-0.951936	3.65818e-07	0.00598228	0.0112393		Chitinase (AHRD V1 ***- B9VRK7_CAPAN); contains Interpro domain(s) IPR016283 Glycoside hydrolase, family 19
dominant2	Solyc10g062330.1.1	175.371	41.278	43.0931	2.21789	2.2364	-0.0187638	3.17906e-08	5.761e-08	0.956158		Hypothetical chloroplast RF1 (AHRD V1 **-- C3UP30_9MAGN); contains Interpro domain(s) IPR008896 Ycf1
recessive2	Solyc10g074440.1.1	173.409	263.825	625.901	-1.66922	-0.517759	-1.15146	1.14946e-08	0.0629605	7.50864e-05		Endochitinase (Chitinase) (AHRD V1 **** Q43184_SOLTU); contains Interpro domain(s) IPR016283 Glycoside hydrolase, family 19
dominant1	Solyc10g076280.1.1	9.76642	26.4187	30.5256	-1.28086	-1.17256	-0.107706	0.00259258	0.00588341	0.816018		Solute carrier family 40 member 1 (AHRD V1 **-- S40A1_MOUSE); contains Interpro domain(s) IPR016196 Major facilitator superfamily, general substrate transporter
dominant1	Solyc10g076410.1.1	19.4377	64.5889	121.61	-2.5045	-1.7259	-0.778187	5.19332e-11	7.30615e-06	0.0197235		Abscisic acid receptor PYL4 (AHRD V1 **-- PYL4_ARATH); contains Interpro domain(s) IPR019587 Polyketide cyclase/dehydrase
dominant1	Solyc10g076830.1.1	0.2413	8.88666	10.0756	-4.37665	-4.28105	-0.0679206	4.74287e-06	1.02975e-05	0.975936		Laccase 1a (AHRD V1 ***- B9IG56_POPTR); contains Interpro domain(s) IPR017761 Laccase
dominant1	Solyc10g076900.1.1	11.0873	27.7339	43.4523	-2.10625	-1.59664	-0.508745	0.000135617	0.00726085	0.229472		Calcium dependent protein kinase 2 (AHRD V1 ***- B9H9N5_POPTR); contains Interpro domain(s) IPR002290 Serine/threonine protein kinase
recessive1	Solyc10g078250.1.1	55.7539	82.092	28.6952	1.16229	-0.443409	1.6059	0.00602042	0.245865	8.50095e-05		Peptidyl-prolyl cis-trans isomerase D (AHRD V1 -**- PPID_BOVIN); contains Interpro domain(s) IPR001179 Peptidyl-prolyl cis-trans isomerase, FKBP-type
recessive1	Solyc10g078260.1.1	393.116	367.599	169.838	1.32473	0.0795368	1.24521	2.7815e-07	0.589354	3.40265e-06		Peptidyl-prolyl cis-trans isomerase (AHRD V1 *--- Q86M29_BRUMA); contains Interpro domain(s) IPR001179 Peptidyl-prolyl cis-trans isomerase, FKBP-type
recessive1	Solyc10g078360.1.1	48.2226	42.5235	11.9721	2.21084	0.256564	1.95459	1.15031e-06	0.604608	8.4152e-06		3-oxoacyl-reductase (AHRD V1 **-- B6UEX0_MAIZE); contains Interpro domain(s) IPR002347 Glucose/ribitol dehydrogenase
overdominant1	Solyc10g079640.1.1	123.402	485.502	110.547	0.240837	-2.00324	2.2442	0.252859	7.10938e-12	9.78878e-16		Iaa-amino acid hydrolase 9 (AHRD V1 ***- B9GU29_POPTR); contains Interpro domain(s) IPR010168 Peptidase M20D, amidohydrolase
dominant1	Solyc10g081320.1.1	0	6.20027	7.35228	-7.66677	-7.17796	-0.145948	2.24813e-06	2.54694e-05	0.899129	MYB	MYB transcription factor (AHRD V1 *--* Q9C5P9_ARATH); contains Interpro domain(s) IPR015495 Myb transcription factor
dominant1	Solyc10g081340.1.1	10.7316	44.8462	32.0572	-1.14379	-1.75688	0.613833	0.00375573	2.56625e-05	0.146281		Protein PHYTOCHROME KINASE SUBSTRATE 4 (AHRD V1 ***- PKS4_ARATH)
dominant1	Solyc10g081870.1.1	1.4478	11.6223	10.9412	-2.06191	-2.22729	0.169558	0.00033461	0.000121013	0.75689		Digalactosyldiacylglycerol synthase (Fragment) (AHRD V1 ***- Q6DQ98_TOBAC)
recessive2	Solyc10g083940.1.1	18.7772	23.7323	68.8095	-1.59028	-0.184103	-1.40625	6.52605e-05	0.553802	0.000438271		Nodulin family protein (AHRD V1 ***- D7MWD3_ARALY); contains Interpro domain(s) IPR010658 Nodulin-like
dominant2	Solyc10g084060.1.1	12.0525	0.895463	1.68326	2.76792	3.59705	-0.84503	4.65642e-05	3.84466e-06	0.510993		Unknown Protein (AHRD V1)
recessive1	Solyc10g084430.1.1	244.511	293.759	120.879	1.20061	-0.184555	1.3852	2.65829e-05	0.438267	5.651e-07		RING finger protein 44 (AHRD V1 *--- RNF44_RAT); contains Interpro domain(s) IPR018957 Zinc finger, C3HC4 RING-type
overdominant3	Solyc10g084810.1.1	0	7.09574	1.94327	-5.76882	-7.36936	1.94605	0.00312581	1.12995e-05	0.00859149		UPF0161 protein yidD (AHRD V1 **-- YIDD_ECOL6); contains Interpro domain(s) IPR002696 Protein of unknown function DUF37
overdominant1	Solyc10g084890.1.1	18.9551	58.9375	20.701	-0.0790256	-1.69452	1.61615	0.980872	0.000904138	0.000604233		UDP-glucosyltransferase (AHRD V1 ***- C0LNQ9_MAIZE); contains Interpro domain(s) IPR002213 UDP-glucuronosyl/UDP-glucosyltransferase
dominant1	Solyc10g084950.1.1	3.07346	14.426	12.7237	-2.04812	-2.32929	0.284852	0.00311508	0.000491296	0.568112		Solute carrier family 15 member 4 (AHRD V1 **-- S15A4_XENLA); contains Interpro domain(s) IPR000109 TGF-beta receptor, type I/II extracellular region
additive1	Solyc10g085230.1.1	111.876	43.266	17.5511	2.92173	1.53271	1.38903	2.21021e-12	0.000172434	0.000359643		UDP-glucosyltransferase (AHRD V1 **** C0LNQ9_MAIZE); contains Interpro domain(s) IPR002213 UDP-glucuronosyl/UDP-glucosyltransferase
recessive1	Solyc10g085870.1.1	363.81	260.413	119.314	1.73824	0.464067	1.27419	3.14472e-08	0.0974851	6.59685e-05		UDP-glucosyltransferase family 1 protein (AHRD V1 ***- C6KI43_CITSI); contains Interpro domain(s) IPR002213 UDP-glucuronosyl/UDP-glucosyltransferase
recessive2	Solyc10g085950.1.1	6.14692	4.59456	22.0192	-1.83441	0.295072	-2.13093	0.00334569	0.504839	0.000135579		Predicted inner membrane protein (AHRD V1 ***- B7UKH4_ECO27); contains Interpro domain(s) IPR005226 Conserved hypothetical protein CHP00245
recessive1	Solyc10g086280.1.1	245.4	226.743	83.3809	1.63718	0.0493265	1.5879	0.000114264	0.760582	0.000335449		Heavy metal-associated domain containing protein expressed (AHRD V1 *-*- Q10RN8_ORYSJ); contains Interpro domain(s) IPR006121 Heavy metal transport/detoxification protein
dominant1	Solyc10g086430.1.1	2.38128	9.46098	12.0428	-1.97434	-1.68779	-0.283547	0.00214934	0.00953686	0.666785		WD-40 repeat family protein (AHRD V1 **-- D7LKF0_ARALY); contains Interpro domain(s) IPR020472 G-protein beta WD-40 repeat, region
recessive1	Solyc10g086530.1.1	119.522	80.7565	22.5917	2.53932	0.602626	1.93683	2.96921e-13	0.0605379	1.26878e-08	GRAS	GRAS family transcription factor (AHRD V1 **-- B9HBM9_POPTR); contains Interpro domain(s) IPR005202 GRAS transcription factor
dominant1	Solyc11g005100.1.1	0	5.42205	4.49668	-7.0426	-7.03461	0.335006	6.68003e-05	5.15094e-05	0.624822		NAD kinase 1 (AHRD V1 *-** B6U6Z9_MAIZE); contains Interpro domain(s) IPR002504 ATP-NAD/AcoX kinase
dominant2	Solyc11g005360.1.1	297.013	143.021	153.892	1.14038	1.0997	0.0406319	0.000277682	0.000356511	0.96393		BolA-like protein (AHRD V1 ***- B6SIB6_MAIZE); contains Interpro domain(s) IPR002634 BolA-like protein
dominant1	Solyc11g005750.1.1	0.933481	9.71416	9.74944	-4.34506	-4.41792	0.100746	0.000256471	0.000152775	0.878947		Pectinesterase family protein (AHRD V1 ***- D7MRW1_ARALY); contains Interpro domain(s) IPR000070 Pectinesterase, catalytic
recessive1	Solyc11g006060.1.1	5317.12	4613.02	2528.44	1.23414	0.224551	1.00959	0.000411663	0.490005	0.00416006		Homology to unknown gene (AHRD V1 ***- Q00S02_OSTTA)
dominant1	Solyc11g006270.1.1	12.0843	32.9401	45.0124	-1.7659	-1.4327	-0.332565	0.000202676	0.00295749	0.440447		3-oxo-5-alpha-steroid 4-dehydrogenase family protein (AHRD V1 ***- D7M7I5_ARALY); contains Interpro domain(s) IPR001104 3-oxo-5-alpha-steroid 4-dehydrogenase, C-terminal
recessive1	Solyc11g006510.1.1	440.704	346.089	37.6795	3.73103	0.404259	3.3269	1.94069e-35	0.135582	1.12707e-29		Genomic DNA chromosome 5 P1 clone MUK11 (AHRD V1 ***- Q9FMC7_ARATH)
recessive1	Solyc11g006520.1.1	54.5474	51.0227	8.31709	2.84082	0.193016	2.64837	7.0026e-10	0.695048	3.2248e-09		Cc-nbs-lrr, resistance protein
dominant1	Solyc11g006890.1.1	1.65738	8.73204	10.2934	-2.55175	-2.43381	-0.111636	0.000533551	0.00119899	0.862636		Unknown Protein (AHRD V1)
recessive1	Solyc11g007480.1.1	32.1824	34.1992	12.7944	1.40141	-0.204176	1.60596	0.00201469	0.917952	0.000957806		UDP-glucuronosyltransferase 1-1 (AHRD V1 *--- UD11_HUMAN); contains Interpro domain(s) IPR002213 UDP-glucuronosyl/UDP-glucosyltransferase
recessive1	Solyc11g010130.1.1	14.4655	16.8218	2.81342	2.42674	-0.206745	2.63528	7.0936e-05	0.778544	9.32566e-06		Serine-threonine protein kinase (AHRD V1 ***- Q09VQ1_WHEAT); contains Interpro domain(s) IPR015740 Plant protein serine/threonine kinase-like
dominant2	Solyc11g010280.1.1	166.894	22.497	35.499	2.40103	2.88705	-0.486574	2.70492e-10	1.60062e-13	0.1861		Unknown Protein (AHRD V1)
dominant1	Solyc11g010290.1.1	0.7239	4.77977	5.50367	-2.04727	-1.97554	-0.0640764	0.0028916	0.00807354	0.956467		2-oxoglutarate/malate translocator (AHRD V1 **-* Q9FMF7_ARATH); contains Interpro domain(s) IPR001898 Sodium/sulphate symporter
recessive1	Solyc11g010330.1.1	55.3858	57.381	24.6582	1.18711	-0.179568	1.36685	0.00209686	0.944966	0.00123054		RING finger protein (AHRD V1 *-*- C6EUD3_SOYBN); contains Interpro domain(s) IPR018957 Zinc finger, C3HC4 RING-type
dominant2	Solyc11g011070.1.1	170.57	89.6126	80.4613	1.37439	1.13382	0.240497	8.24803e-05	0.00162365	0.42447		Genomic DNA chromosome 5 P1 clone MTG13 (AHRD V1 *--- Q9FMD6_ARATH)
dominant1	Solyc11g011570.1.1	11.8112	39.8252	81.4455	-2.87902	-1.95488	-0.923291	1.63988e-09	8.66891e-05	0.0164726		RING finger protein 44 (AHRD V1 *--- RNF44_DANRE); contains Interpro domain(s) IPR011016 Zinc finger, RING-CH-type
dominant1	Solyc11g011800.1.1	2.62258	13.6477	9.83955	-1.50638	-2.08057	0.577397	0.00971677	0.000371488	0.26347		Importin beta (AHRD V1 **-- A8IUL5_CHLRE); contains Interpro domain(s) IPR011989 Armadillo-like helical
overdominant1	Solyc11g012240.1.1	18.6821	58.2731	24.3593	-0.341834	-1.68851	1.34734	0.712068	0.00228344	0.004879		Wax synthase isoform 3 (AHRD V1 **-- Q84XY7_VITVI)
recessive1	Solyc11g012260.1.1	90.2349	99.3845	42.2171	1.3718	0.0426732	1.32921	0.00668786	0.914082	0.004555		Membrane bound O-acyl transferase MBOAT (AHRD V1 *--- Q2HT39_MEDTR); contains Interpro domain(s) IPR004299 Membrane bound O-acyl transferase, MBOAT
dominant2	Solyc11g013020.1.1	732.266	312.32	230.817	1.96848	1.45292	0.515543	8.44412e-11	3.02015e-06	0.053958		Unknown Protein (AHRD V1)
dominant2	Solyc11g013080.1.1	16.8468	3.81634	4.07587	2.16678	2.13066	0.0337057	0.000462798	0.000679679	1		Inner membrane ALBINO3-like protein (AHRD V1 ***- Q5SNL9_ORYSJ)
recessive1	Solyc11g013810.1.1	1157.38	2176.65	496.52	1.38116	-0.840687	2.22186	9.68071e-07	0.00229894	1.11962e-14		Nitrate reductase (AHRD V1 ***- Q8LT13_SOLTU); contains Interpro domain(s) IPR012137 Nitrate reductase NADH dependant
dominant2	Solyc11g013840.1.1	1140.86	530.678	532.679	1.16096	1.17153	-0.0105792	0.000855308	0.00129805	0.905021		Exostosin-like glycosyltransferase (AHRD V1 *--- A8I7L6_CHLRE); contains Interpro domain(s) IPR004263 Exostosin-like
dominant1	Solyc11g018690.1.1	0.965199	7.31153	9.19634	-2.36399	-2.2355	-0.12241	0.000410063	0.00098303	0.835328		ABC transporter G family member 25 (AHRD V1 ***- AB25G_ARATH); contains Interpro domain(s) IPR003439 ABC transporter-like
dominant2	Solyc11g020200.1.1	27.2737	7.9912	9.81103	1.64082	1.85891	-0.219383	0.00169881	0.000641154	0.758286		Nuclear pore complex protein-related protein (Fragment) (AHRD V1 ***- Q45NJ5_MEDSA)
dominant2	Solyc11g020840.1.1	6.69296	1.65499	1.65019	2.47346	2.33673	0.131164	0.00295035	0.00513888	1		Unknown Protein (AHRD V1)
overdominant1	Solyc11g021060.1.1	1394.36	6009.45	2203.96	-0.547759	-2.10894	1.5612	0.093543	1.47178e-10	1.09451e-06		Proteinase inhibitor (AHRD V1 ***- Q40378_NICAL); contains Interpro domain(s) IPR003465 Proteinase inhibitor I20, Pin2
dominant2	Solyc11g021190.1.1	36.2018	7.88585	10.298	2.19124	2.36779	-0.17787	0.000167421	4.94747e-05	0.689915		NADH dehydrogenase subunit 5 (Fragment) (AHRD V1 ***- C4PB69_SOLPN); contains Interpro domain(s) IPR003916 NADH:ubiquinone oxidoreductase, chain 5
dominant2	Solyc11g021240.1.1	58.6812	18.7249	15.447	2.18805	1.90262	0.284959	0.00039821	0.00308712	0.544454		Hypothetical chloroplast RF1 (AHRD V1 ***- B1A992_CARPA)
dominant2	Solyc11g021260.1.1	196.161	47.5836	80.2079	1.49768	2.18669	-0.689277	0.00114123	6.22425e-06	0.162171		Hypothetical chloroplast RF1 (AHRD V1 ***- D7P347_SYZCU)
dominant2	Solyc11g021270.1.1	46.3432	11.6903	12.2127	1.95603	1.8923	0.0629361	6.72968e-05	0.000156021	0.908286		Ycf1 (AHRD V1 ***- D2KLR1_OLEEU)
dominant2	Solyc11g021290.1.1	367.335	119.841	100.305	2.03216	1.64865	0.383454	1.37972e-12	5.96641e-09	0.176608		Ycf1 (Fragment) (AHRD V1 ***- A2T912_9MAGN); contains Interpro domain(s) IPR008896 Ycf1
dominant2	Solyc11g021300.1.1	797.091	277.933	265.081	1.73125	1.59542	0.135802	1.15108e-07	1.59277e-06	0.595348		Hypothetical chloroplast RF1 (AHRD V1 ***- C3UP30_9MAGN); contains Interpro domain(s) IPR008896 Ycf1
dominant2	Solyc11g021310.1.1	462.554	220.359	239.012	1.18176	1.21946	-0.0377409	0.0021552	0.00221478	0.999324		Hypothetical chloroplast RF1 (AHRD V1 ***- C3UP30_9MAGN); contains Interpro domain(s) IPR008896 Ycf1
overdominant1	Solyc11g022590.1.1	356.793	1776.13	381.083	0.0959382	-2.19896	2.29494	0.78509	1.17191e-10	2.00905e-11		Kunitz trypsin inhibitor 4 (Fragment) (AHRD V1 **** C1J5E0_POPBA); contains Interpro domain(s) IPR002160 Proteinase inhibitor I3, Kunitz legume
underdominant2	Solyc11g027710.1.1	117.045	14.29	40.7484	1.61042	3.02251	-1.41312	2.72e-06	2.30565e-15	0.000157194		Unknown Protein (AHRD V1)
underdominant2	Solyc11g027760.1.1	878.423	63.6612	147.641	2.70574	3.75594	-1.05043	2.92542e-17	5.52313e-29	0.000511496		Cytochrome P450-like TBP (Fragment) (AHRD V1 ***- B6A8L5_HELAM)
dominant1	Solyc11g032100.1.1	6.72468	29.5741	23.0035	-1.12227	-1.57626	0.4549	0.0061236	0.000439354	0.383479	MADS	MADS box transcription factor (AHRD V1 ***- B2KJ31_POPTO); contains Interpro domain(s) IPR002100 Transcription factor, MADS-box
dominant1	Solyc11g039880.1.1	45.8731	106.985	155.368	-1.47587	-1.04019	-0.435559	9.0132e-06	0.00118635	0.210962		Nucleoporin NUP188 homolog (AHRD V1 *-*- NU188_HUMAN)
dominant1	Solyc11g039890.1.1	11.8112	31.5315	42.8673	-1.96487	-1.62569	-0.338383	0.000324557	0.00416664	0.431332		Unknown Protein (AHRD V1)
dominant2	Solyc11g039980.1.1	246.117	50.9157	100.641	1.5255	2.34587	-0.820616	5.08175e-06	3.93182e-12	0.0081096		ATP synthase subunit alpha (AHRD V1 ***- Q5M9V4_TOBAC); contains Interpro domain(s) IPR018118 ATPase, F1/A1 complex, alpha/beta subunit, N-terminal
dominant2	Solyc11g042950.1.1	146.008	65.046	53.3683	1.55769	1.17007	0.387533	8.95525e-07	0.000183964	0.229771		Carbohydrate kinase FGGY (AHRD V1 ***- B5W0I7_SPIMA); contains Interpro domain(s) IPR000577 Carbohydrate kinase, FGGY
underdominant2	Solyc11g044620.1.1	18.2312	0	3.49425	2.39913	8.72863	-6.85166	7.07915e-05	9.85621e-12	4.21729e-06		Imp biosynthesis protein (AHRD V1 ***- A6N1F2_ORYSI)
dominant2	Solyc11g044660.1.1	9.94429	2.36525	2.71876	1.90957	2.05525	-0.150106	0.00253291	0.00269067	1		Unknown Protein (AHRD V1)
dominant2	Solyc11g044680.1.1	22.5429	6.77459	8.06163	1.66902	1.84264	-0.175112	0.00166448	0.0010252	0.822092		Hypothetical chloroplast RF1 (AHRD V1 ***- C3UP30_9MAGN); contains Interpro domain(s) IPR008896 Ycf1
dominant2	Solyc11g045440.1.1	236.16	71.5844	121.671	1.1048	1.74477	-0.640113	0.00214503	1.37192e-06	0.0609906		Unknown Protein (AHRD V1)
dominant1	Solyc11g050940.1.1	0	13.2773	13.0498	-8.50689	-8.30378	0.141024	2.79186e-09	1.31726e-09	0.798029		HAT family dimerisation domain containing protein (AHRD V1 ***- Q2R194_ORYSJ); contains Interpro domain(s) IPR003656 Zinc finger, BED-type predicted
dominant2	Solyc11g056320.1.1	70.9751	23.226	28.4786	1.49409	1.70309	-0.209412	0.00014931	2.31642e-05	0.618776		Unknown Protein (AHRD V1)
dominant2	Solyc11g056360.1.1	76.7856	20.6194	30.9088	1.41316	1.84427	-0.431604	0.000247592	2.89634e-06	0.254693		30S ribosomal protein S12 (AHRD V1 ***- C8PSU8_9SPIO); contains Interpro domain(s) IPR005679 Ribosomal protein S12, bacterial-type
dominant2	Solyc11g056500.1.1	60.5607	16.9458	20.2413	2.01353	2.18576	-0.172882	0.000181619	7.37464e-05	0.774043		Photosystem Q(B) protein (AHRD V1 *-*- B6VJV1_VITVI)
dominant2	Solyc11g063500.1.1	46.1778	5.72451	7.92935	2.85135	3.15504	-0.305753	1.45817e-07	1.38308e-08	0.558782		Unknown Protein (AHRD V1)
dominant2	Solyc11g063520.1.1	50.5722	11.1958	22.6773	1.31977	2.2054	-0.886698	0.00656895	1.0392e-05	0.0589883		ORF16-lacZ fusion protein (AHRD V1 ***- Q57HV4_SALCH)
dominant2	Solyc11g065910.1.1	6.45166	1.14864	1.61712	2.4066	2.83786	-0.441847	0.00470139	0.00263709	0.767437		Unknown Protein (AHRD V1); contains Interpro domain(s) IPR006706 Extensin-like region
dominant2	Solyc11g066100.1.1	1759	862.836	649.634	1.60261	1.07166	0.530939	1.55906e-07	0.000340743	0.0817107		heat shock protein (AHRD V1 ***- B2D2G5_CAPSN); contains Interpro domain(s) IPR013126 Heat shock protein 70
recessive1	Solyc11g066400.1.1	11.6017	11.3199	3.69268	1.74858	0.0493916	1.70029	0.00435339	0.905024	0.00628105	C2H2	Cys2/His2 zinc-finger transcription factor (AHRD V1 **** Q4U318_SILLA); contains Interpro domain(s) IPR007087 Zinc finger, C2H2-type
dominant1	Solyc11g066510.1.1	8.52821	26.536	30.5769	-1.70466	-1.65183	-0.0518108	0.00192815	0.00327153	0.915081		Ring H2 finger protein (AHRD V1 ***- D9ZHD8_HYPPE); contains Interpro domain(s) IPR011016 Zinc finger, RING-CH-type
overdominant1	Solyc11g066580.1.1	294.41	652.692	358.83	-0.106691	-1.10973	1.00307	0.67742	3.22386e-05	0.00015451		Cytochrome P450
additive1	Solyc11g066890.1.1	2206.03	1125.81	536.435	2.20407	1.0615	1.14257	8.61848e-12	0.000887642	0.000196674		Prephenate dehydratase (AHRD V1 ***- Q6JJ29_IPOTF); contains Interpro domain(s) IPR001086 Prephenate dehydratase
dominant1	Solyc11g067110.1.1	60.0022	144.481	134.647	-1.02282	-1.23686	0.214159	0.0012642	0.00010199	0.481618		DNA polymerase (AHRD V1 ***- B9SSU6_RICCO); contains Interpro domain(s) IPR006133 DNA-directed DNA polymerase, family B, exonuclease
additive1	Solyc11g068380.1.1	44.1205	17.9704	6.21302	2.95765	1.32107	1.6368	1.12382e-09	0.00316472	0.000735091		Unknown Protein (AHRD V1)
dominant2	Solyc11g069080.1.1	26.3085	6.9717	7.08317	1.94866	1.77415	0.173438	0.00534524	0.00815499	0.890474		Os09g0549700 protein (Fragment) (AHRD V1 ***- C7J776_ORYSJ)
dominant2	Solyc11g069660.1.1	1344.42	541.793	377.263	1.95621	1.34206	0.614144	1.27073e-09	2.0042e-05	0.0529426		Nbs-lrr, resistance protein
recessive2	Solyc11g069700.1.1	24.2003	22.9847	137.246	-2.31794	0.0922341	-2.41039	1.64043e-09	0.794596	9.33212e-11		Elongation factor 1-alpha (AHRD V1 ***- P93769_TOBAC); contains Interpro domain(s) IPR004539 Translation elongation factor EF1A, eukaryotic and archaeal
underdominant1	Solyc11g069890.1.1	27.5853	0.506353	9.28645	0.632375	4.48035	-3.87665	0.0480462	2.07757e-07	0.00018096	HB	BEL1-like homeodomain protein 8 (AHRD V1 *--- BLH8_ARATH); contains Interpro domain(s) IPR006563 POX
recessive1	Solyc11g069960.1.1	185.874	387.967	92.3421	1.28522	-0.913854	2.19916	3.31005e-05	0.000389757	4.68108e-14		Receptor like kinase, RLK
dominant1	Solyc11g071470.1.1	119.668	249.657	533.302	-2.03705	-1.04029	-0.996714	5.59307e-12	0.000416687	0.000355698		Hydroxycinnamoyl CoA shikimate/quinate hydroxycinnamoyltransferase-like protein (Fragment) (AHRD V1 **-- B9GF60_POPTR); contains Interpro domain(s) IPR003480 Transferase
dominant2	Solyc11g071830.1.1	1060.44	385.299	328.333	1.87737	1.50602	0.371339	1.74635e-10	1.74049e-07	0.216253		Chaperone protein dnaj (AHRD V1 ***- Q17AX7_AEDAE); contains Interpro domain(s) IPR003095 Heat shock protein DnaJ
recessive2	Solyc11g072310.1.1	7.80431	9.69547	32.3594	-2.00565	-0.425261	-1.58032	0.00116198	0.671273	0.0031415		Gibberellin 20-oxidase-3 (AHRD V1 **** Q9ZPP2_SOLLC); contains Interpro domain(s) IPR005123 Oxoglutarate and iron-dependent oxygenase
dominant1	Solyc11g072430.1.1	30.8615	75.3599	70.9809	-1.00819	-1.16809	0.160127	0.00496218	0.000999038	0.608854		RNA ligase isoform 2 (Fragment) (AHRD V1 *-*- Q0WZC1_WHEAT)
dominant1	Solyc11g072800.1.1	0.4826	5.03294	7.44694	-3.03965	-2.61832	-0.408825	0.000137042	0.000827458	0.507152		NADPH oxidase (AHRD V1 ***- Q8W4X7_TOBAC); contains Interpro domain(s) IPR013121 Ferric reductase, NAD binding
dominant2	Solyc11g073240.1.1	1025.13	336.388	422.638	1.44267	1.65368	-0.211037	7.82501e-05	4.5903e-06	0.498718		Transmembrane protein 14C (AHRD V1 *-*- Q09JH3_ARGMO); contains Interpro domain(s) IPR005349 Uncharacterised protein family UPF0136, Transmembrane
dominant1	Solyc12g005700.1.1	3.10518	12.8016	15.0216	-1.78079	-1.70113	-0.0774924	0.00107901	0.00216142	0.881133		Unknown Protein (AHRD V1); contains Interpro domain(s) IPR009606 Protein of unknown function DUF1218
recessive1	Solyc12g006000.1.1	21.7238	16.8405	6.93147	1.58822	0.161718	1.42697	0.00133311	0.489275	0.00977788		Clathrin assembly protein-like (AHRD V1 *-*- Q8LJJ6_ORYSJ); contains Interpro domain(s) IPR011417 ANTH
dominant1	Solyc12g006510.1.1	7.59472	37.6451	26.3745	-1.6241	-2.25882	0.636056	0.00105188	5.61206e-06	0.14804		Cycloartenol Synthase (AHRD V1 ***- O82139_PANGI); contains Interpro domain(s) IPR018333 Squalene cyclase
recessive1	Solyc12g006760.1.1	5.48646	10.331	1.10164	2.76342	-0.740776	3.50996	0.00778571	0.29615	0.000140106		Unknown Protein (AHRD V1)
recessive1	Solyc12g006770.1.1	6.62952	9.67678	0.420815	3.92957	-0.635795	4.57867	2.26213e-06	0.425834	3.02994e-08		Unknown Protein (AHRD V1)
dominant1	Solyc12g006850.1.1	6.62952	25.3007	29.1069	-2.05376	-1.9947	-0.0575891	0.000128975	0.00029255	0.881872		Potassium channel (AHRD V1 ***- Q9LEG6_SOLLC); contains Interpro domain(s) IPR002110 Ankyrin
dominant1	Solyc12g008650.1.1	27.6419	78.4218	100.518	-1.48019	-1.24751	-0.232471	5.42173e-06	0.000109621	0.486528		Inositol oxygenase (AHRD V1 ***- A5FF81_FLAJ1); contains Interpro domain(s) IPR007828 Protein of unknown function DUF706
dominant2	Solyc12g008700.1.1	877.566	289.999	340.215	1.52186	1.59635	-0.074521	3.44049e-07	5.64283e-08	0.718358		40S ribosomal protein S30-like (AHRD V1 ***- Q6K853_ORYSJ); contains Interpro domain(s) IPR006846 Ribosomal protein S30
recessive2	Solyc12g008960.1.1	29.4137	44.2039	107.753	-1.71794	-0.537432	-1.18045	1.83919e-06	0.14538	0.000532736		Calmodulin-binding protein (AHRD V1 ***- A2I5F3_BETVU)
recessive2	Solyc12g009110.1.1	33.3889	24.7637	187.483	-2.44524	0.403139	-2.8487	1.19245e-10	0.206128	7.71856e-15		O-methyltransferase-like protein (AHRD V1 ***- Q9T003_ARATH); contains Interpro domain(s) IPR016461 O-methyltransferase, COMT, eukaryota
recessive1	Solyc12g009650.1.1	12680.4	19140.4	6603.25	1.12711	-0.52051	1.64762	0.000173227	0.0583172	2.75582e-08		Proline rich protein (Fragment) (AHRD V1 *--- P93274_MALDO); contains Interpro domain(s) IPR013770 Plant lipid transfer protein and hydrophobic protein, helical
recessive1	Solyc12g009920.1.1	36.0432	36.8737	17.1542	1.20301	0.00248267	1.20073	0.00331707	0.970897	0.00289075		Glucosyltransferase (AHRD V1 ***- A7M6I0_DIACA); contains Interpro domain(s) IPR002213 UDP-glucuronosyl/UDP-glucosyltransferase
recessive1	Solyc12g010020.1.1	53.0996	61.0818	24.1187	1.27063	-0.171555	1.44237	0.000590347	0.710698	9.55624e-05		Leucyl aminopeptidase (AHRD V1 ***- D7DWG6_NOSA0); contains Interpro domain(s) IPR011356 Peptidase M17, leucyl aminopeptidase
dominant2	Solyc12g010340.1.1	365.899	139.983	179.583	1.16447	1.40643	-0.24202	0.000379978	1.59599e-05	0.418588		Pre-mRNA-splicing factor ini1 (AHRD V1 **-- B9T1J2_RICCO); contains Interpro domain(s) IPR005345 PHF5-like
dominant2	Solyc12g010450.1.1	254.601	97.0584	116.874	1.28893	1.4199	-0.131059	1.90236e-05	2.2622e-06	0.616706		Protein phosphatase 2C (AHRD V1 ***- B4FDN2_MAIZE); contains Interpro domain(s) IPR015655 Protein phosphatase 2C
recessive1	Solyc12g010950.1.1	27.0324	30.7414	11.7167	1.33723	-0.15599	1.49359	0.00279798	0.780829	0.000697551		Alcohol dehydrogenase zinc-containing (AHRD V1 **-- Q9A6R7_CAUCR); contains Interpro domain(s) IPR002085 Alcohol dehydrogenase superfamily, zinc-containing
underdominant1	Solyc12g013690.1.1	16.2374	3.4952	12.7853	0.0147897	1.68548	-1.67406	0.471592	0.00110049	0.0073146		Monooxygenase FAD-binding protein (AHRD V1 **-- Q1B616_MYCSS); contains Interpro domain(s) IPR003042 Aromatic-ring hydroxylase-like
dominant1	Solyc12g014630.1.1	0	10.4363	7.05465	-7.66677	-8.0291	0.706553	9.21899e-07	5.34185e-08	0.253671		Cortical cell-delineating protein (AHRD V1 *--- B6U436_MAIZE); contains Interpro domain(s) IPR013770 Plant lipid transfer protein and hydrophobic protein, helical
dominant2	Solyc12g015630.1.1	61.45	30.5069	19.0313	1.85088	1.08311	0.767681	3.93218e-06	0.0064705	0.0493532		Genomic DNA chromosome 5 P1 clone MDF20 (AHRD V1 ***- Q9FM81_ARATH)
dominant2	Solyc12g017520.1.1	65.9905	16.29	17.3253	1.83465	1.7679	0.0662653	0.00870017	0.00896971	1		Salt tolerance protein II (AHRD V1 **-- B8XXR0_SESPO)
dominant2	Solyc12g033030.1.1	12.5034	2.18004	2.55796	2.13861	2.35921	-0.22605	0.00101223	0.00106226	0.920602		50S ribosomal protein L23 (AHRD V1 ***- D1M7Q7_PARAR); contains Interpro domain(s) IPR013025 Ribosomal protein L25/L23
dominant2	Solyc12g033090.1.1	47.0796	10.4924	6.28371	3.21764	2.40039	0.816639	3.47515e-08	3.39972e-05	0.137524		50S ribosomal protein L23 (AHRD V1 ***- D1M7Q7_PARAR); contains Interpro domain(s) IPR013025 Ribosomal protein L25/L23
dominant1	Solyc12g035400.1.1	0	3.12478	6.93147	-7.57975	-6.2541	-0.985467	3.9524e-06	0.000417806	0.164057		MtN21 nodulin protein-like (AHRD V1 ***- Q9FL41_ARATH); contains Interpro domain(s) IPR000620 Protein of unknown function DUF6, transmembrane
recessive1	Solyc12g036170.1.1	926.868	965.255	462.978	1.14507	-0.0376824	1.18276	8.34825e-05	0.948448	6.18039e-05		Unknown Protein (AHRD V1)
dominant2	Solyc12g036550.1.1	229.633	50.219	59.831	2.06086	2.20039	-0.139737	3.7434e-11	3.66888e-12	0.671228		Hypothetical chloroplast RF1 (AHRD V1 ***- D7P347_SYZCU); contains Interpro domain(s) IPR008896 Ycf1
dominant2	Solyc12g037940.1.1	12.986	1.8402	2.10408	2.50426	2.46571	0.033462	0.000122219	0.000304082	1		DNA-directed RNA polymerase subunit beta (AHRD V1 ***- B2XWP1_FAGEA); contains Interpro domain(s) IPR015712 DNA-directed RNA polymerase, subunit 2
dominant2	Solyc12g038810.1.1	14.6751	2.59973	4.20815	1.83732	2.28087	-0.447573	0.00327067	0.000531118	0.495464		Protein kinase like protein (AHRD V1 *-*- Q9SZM7_ARATH)
dominant1	Solyc12g039070.1.1	162.982	341.411	416.711	-1.16591	-1.00433	-0.161551	3.11459e-05	0.000324729	0.558907		Strictosidine synthase family protein (AHRD V1 ***- D7LVM7_ARALY); contains Interpro domain(s) IPR004141 Strictosidine synthase
dominant2	Solyc12g041960.1.1	76.6077	31.5502	27.1546	1.6371	1.30373	0.333174	1.27892e-05	0.000446064	0.382991		O-methyltransferase (AHRD V1 ***- A5HJZ9_VITVI); contains Interpro domain(s) IPR016461 O-methyltransferase, COMT, eukaryota
recessive2	Solyc12g042390.1.1	6.87082	12.3139	33.8454	-2.22596	-0.844746	-1.38066	4.49023e-05	0.164893	0.00402848		3&apos-5&apos exonuclease (AHRD V1 ***- Q0HXZ2_SHESR); contains Interpro domain(s) IPR002562 3'-5' exonuclease
recessive1	Solyc12g044260.1.1	50.6866	44.0493	15.504	1.7811	0.158804	1.62252	4.64853e-06	0.548405	4.89671e-05		D-isomer specific 2-hydroxyacid dehydrogenase (AHRD V1 **-- A8IB71_AZOC5); contains Interpro domain(s) IPR006140 D-isomer specific 2-hydroxyacid dehydrogenase, NAD-binding
dominant1	Solyc12g055980.1.1	5.69604	23.9481	21.8026	-1.79031	-2.02171	0.233025	0.00177092	0.000598539	0.670259		Endoglucanase 1 (AHRD V1 ***- B6U0J0_MAIZE); contains Interpro domain(s) IPR001701 Glycoside hydrolase, family 9
dominant1	Solyc12g056460.1.1	9.07424	32.3845	58.3325	-2.21389	-1.44302	-0.770254	1.11175e-07	0.00028994	0.0704819	MADS	MADS box transcription factor (AHRD V1 **** C3PTE7_POPTO); contains Interpro domain(s) IPR002100 Transcription factor, MADS-box
recessive1	Solyc12g057080.1.1	126.761	154.422	45.6043	1.66205	-0.218131	1.88029	2.75896e-07	0.442304	2.99557e-09		UDP-glucuronosyltransferase (AHRD V1 **-- Q5UB81_ARATH); contains Interpro domain(s) IPR002213 UDP-glucuronosyl/UDP-glucosyltransferase
dominant2	Solyc12g077650.1.1	23.0255	5.9471	5.11592	2.37631	2.09092	0.283898	4.30115e-05	0.000348043	0.65078		30S ribosomal protein S12 chloroplastic (AHRD V1 ***- C0LE98_9ROSI); contains Interpro domain(s) IPR005679 Ribosomal protein S12, bacterial-type
recessive1	Solyc12g087810.1.1	249.083	171.941	86.8078	1.65034	0.549403	1.10095	3.07523e-07	0.0704487	0.000657024		Flowering locus C-like MADS-box protein (AHRD V1 ***- A6YGQ0_9ROSI); contains Interpro domain(s) IPR002487 Transcription factor, K-box
recessive1	Solyc12g087830.1.1	57.0431	89.8335	21.9246	1.45221	-0.74837	2.20089	7.89464e-05	0.102964	2.47533e-08	MADS	MADS box transcription factor (AHRD V1 ***- Q8L5F7_DAUCA); contains Interpro domain(s) IPR002100 Transcription factor, MADS-box
dominant2	Solyc12g088840.1.1	13.259	3.63113	2.97878	2.21778	1.77827	0.437613	0.000223131	0.00330562	0.557954		Os07g0619200 protein (Fragment) (AHRD V1 ***- Q0D4L7_ORYSJ); contains Interpro domain(s) IPR018248 EF hand
dominant2	Solyc12g089110.1.1	58.1035	24.2455	22.2085	1.54208	1.36788	0.173899	0.000437139	0.00267667	0.632835		Unknown Protein (AHRD V1)
dominant2	Solyc12g094480.1.1	14.4973	3.51389	4.43054	1.89314	2.21341	-0.323493	0.00358334	0.00147508	0.736749		Unknown Protein (AHRD V1)
dominant1	Solyc12g094600.1.1	0.2413	8.56552	7.44694	-3.98402	-4.23238	0.276158	1.74351e-05	3.71609e-06	0.648569		Cyclin B (AHRD V1 **** B6V744_POPTO); contains Interpro domain(s) IPR014400 Cyclin, A/B/D/E
recessive1	Solyc12g094720.1.1	253.185	200.472	91.5666	1.66079	0.455613	1.20519	4.40557e-07	0.196559	0.000123372		PsbP domain-containing protein 3, chloroplastic (AHRD V1 ***- PPD3_ARATH); contains Interpro domain(s) IPR016123 Mog1/PsbP, alpha/beta/alpha sandwich
dominant2	Solyc12g096310.1.1	11.4238	3.00753	2.75183	2.36766	2.19624	0.168202	0.000626405	0.00273506	0.783511		DUF599 family protein (AHRD V1 ***- Q8T1D5_DICDI); contains Interpro domain(s) IPR006747 Protein of unknown function DUF599
dominant1	Solyc12g097020.1.1	0	7.33022	12.5252	-8.48311	-7.48416	-0.655868	3.92889e-09	1.15257e-06	0.245133		Tir-nbs, resistance protein fragment
dominant2	Solyc12g098760.1.1	35.1415	12.2272	10.9321	1.83515	1.58212	0.252434	0.000681118	0.00330715	0.669482		Unknown Protein (AHRD V1)
dominant1	Solyc12g099060.1.1	0	3.88431	5.85834	-7.38818	-6.59797	-0.44868	8.93024e-06	5.71069e-05	0.531381		NBS-type resistance protein RGC2 (AHRD V1 ***- C3RVU3_MUSAC)
dominant1	Solyc12g099360.1.1	1.89868	8.78132	11.0359	-2.34846	-2.1648	-0.178861	0.000905235	0.00402279	0.746773		Acyl-CoA synthetase/AMP-acid ligase II (AHRD V1 **** Q2W3Z0_MAGSA); contains Interpro domain(s) IPR000873 AMP-dependent synthetase and ligase
dominant2	Solyc12g099390.1.1	1711.96	833.839	620.648	1.62549	1.198	0.427487	1.23883e-05	0.00196028	0.181063		Protein DEHYDRATION-INDUCED 19 homolog 4 (AHRD V1 ***- DI194_ARATH); contains Interpro domain(s) IPR008598 Drought induced 19
recessive1	Solyc12g099930.1.1	1805.77	1695.04	891.592	1.22202	0.196519	1.02551	3.82638e-05	0.588822	0.000319914		Serine-glyoxylate aminotransferase (AHRD V1 ***- Q3S2I1_SPIPO); contains Interpro domain(s) IPR000192 Aminotransferase, class V/Cysteine desulfurase
dominant1	Solyc12g100270.1.1	0.7239	9.03449	7.3808	-2.47372	-2.9265	0.461961	0.000319393	5.67126e-05	0.491672		CER1 (AHRD V1 **-- B6TFH3_MAIZE); contains Interpro domain(s) IPR006694 Fatty acid hydroxylase

## Sheet: TM_classification
class	gene	M82	sftH	sft	logFC1	logFC2	logFC3	P1	P2	P3	TF	annotation
overdominant1	Solyc00g007150.2.1	2.12754	5.86447	2.64818	-0.836849	-2.00819	1.16971	0.249903	0.000362534	0.00161212		Unknown Protein (AHRD V1)
dominant1	Solyc00g007160.1.1	8.51018	20.9712	19.6506	-1.38964	-1.53478	0.144306	9.35e-07	1.99e-08	0.462851		Transposase (AHRD V1 **-- Q0ZCF0_POPTR)
underdominant2	Solyc00g008580.1.1	24.4668	1.92353	4.3748	2.72853	3.87819	-1.14955	6.01e-21	6.5e-36	0.0032061		Unknown Protein (AHRD V1)
recessive2	Solyc00g009110.2.1	278.708	287.287	692.105	-1.01075	0.211376	-1.22215	7.16e-57	0.00928719	7.52e-91		Inositol-1 4 5-trisphosphate 5-Phosphatase-like protein (AHRD V1 *-*- Q9M1W5_ARATH); contains Interpro domain(s) IPR000300 Inositol polyphosphate related phosphatase
dominant2	Solyc00g009760.2.1	9.57395	4.48042	2.59335	2.10064	1.22212	0.882996	1.91e-07	0.000408535	0.0294395		Cytochrome P450 monooxygenase (Fragment) (AHRD V1 *-*- Q6T4Q1_PYRCO)
recessive1	Solyc00g011160.1.1	1.06377	1.26674	0	5.90273	0.490107	6.09799	0.000727872	0.587539	3.39e-05		Unknown Protein (AHRD V1)
dominant1	Solyc00g011170.1.1	7.44641	15.5289	20.5482	-1.59637	-1.24815	-0.34936	5.13e-08	3.7e-05	0.0801727		Unknown Protein (AHRD V1)
dominant1	Solyc00g013120.2.1	0	6.54489	3.84037	-2.31666	-3.16139	0.834605	0.000140486	1.78e-08	0.0176822		Uncharacterized mitochondrial protein AtMg01330 (AHRD V1 *-*- M1330_ARATH)
dominant1	Solyc00g013160.1.1	0	11.8462	16.3447	-2.84986	-2.44366	-0.410346	6.22e-16	4.93e-12	0.0719829		Unknown Protein (AHRD V1)
dominant2	Solyc00g014800.1.1	47.8697	17.4288	13.6348	2.00449	1.61929	0.3859	1.51e-24	1.22e-18	0.0452109	C2H2	Zinc-finger protein 1 (AHRD V1 *-*- D7KX25_ARALY); contains Interpro domain(s) IPR007087 Zinc finger, C2H2-type
underdominant1	Solyc00g019950.1.1	3.19132	0.93824	2.59335	0.421925	1.83321	-1.41481	0.50416	0.0040015	0.00945324		NADH-quinone oxidoreductase subunit C (AHRD V1 ***- NUOC_MAGSA); contains Interpro domain(s) IPR001268 NADH:ubiquinone oxidoreductase, 30 kDa subunit
dominant2	Solyc00g022100.1.1	9.57395	5.88768	5.2107	1.44455	1.25041	0.195593	4.7e-05	0.000265082	0.521215		Ribosomal protein L10 (Fragment) (AHRD V1 ***- D1KY68_SARPR)
dominant1	Solyc00g042840.1.1	44.6784	156.065	225.869	-2.20844	-1.72688	-0.48174	2.76e-91	1.01e-54	7.29e-10		F-box domain containing protein (AHRD V1 ***- Q2QXK7_ORYSJ); contains Interpro domain(s) IPR005174 Protein of unknown function DUF295
dominant2	Solyc00g059100.2.1	230.839	87.3102	120.041	1.04869	1.45476	-0.406049	5.75e-32	4.19e-60	2.96e-06		WD-repeat protein-like (AHRD V1 **-- Q9FNN2_ARATH); contains Interpro domain(s) IPR020472 G-protein beta WD-40 repeat, region
dominant2	Solyc00g068970.2.1	374.448	145.93	162.357	1.25453	1.35123	-0.0966593	5.94e-49	4.29e-59	0.220156		Cytochrome P450 like_TBP (AHRD V1 ***- O04892_TOBAC)
underdominant1	Solyc00g071180.2.1	2.12754	0	6.18708	-0.499369	7.5279	-8.34436	0.204714	3.55e-08	1.89e-16		Cysteine proteinase inhibitor (AHRD V1 *-** Q2VY67_9ERIC); contains Interpro domain(s) IPR000010 Proteinase inhibitor I25, cystatin
dominant2	Solyc00g082550.1.1	24.4668	2.36933	4.52895	2.46945	3.2817	-0.811486	3.23e-15	1.02e-24	0.0263339		Unknown Protein (AHRD V1)
dominant1	Solyc00g099580.1.1	19.1479	55.2897	56.8553	-1.61174	-1.60866	-0.00345695	6.99e-19	1.1e-19	0.974265	HB	Gamma-glutamyltranspeptidase (AHRD V1 ***- D4Z6K6_SPHJU); contains Interpro domain(s) IPR000101 Gamma-glutamyltranspeptidase
underdominant1	Solyc00g102000.1.1	17.0204	6.23981	12.9154	0.775049	1.78609	-1.01124	0.00360036	9.62e-11	9.48e-05		Unknown Protein (AHRD V1)
dominant1	Solyc00g179240.1.1	1.06377	3.80022	3.90203	-3.25902	-3.32662	0.0440585	0.000402917	0.000149778	1	MADS	MADS-box transcription factor (AHRD V1 ***- Q1EMR8_PLAMJ); contains Interpro domain(s) IPR002100 Transcription factor, MADS-box
dominant2	Solyc00g186050.1.1	218.073	151.343	165.797	1.02335	1.1225	-0.0991147	5.79e-06	6.57e-07	0.66881		Unknown Protein (AHRD V1)
underdominant1	Solyc00g187050.2.1	46.806	3.96436	35.5774	0.436586	3.54695	-3.11178	0.00859469	4.67e-58	9.25e-50		Leucyl aminopeptidase (AHRD V1 ***- D7DWG6_NOSA0); contains Interpro domain(s) IPR011356 Peptidase M17, leucyl aminopeptidase
dominant1	Solyc00g249900.2.1	5.31886	13.2299	10.8702	-2.02976	-2.35651	0.32386	1.56e-05	8.36e-08	0.228532		Adaptin N terminal region family protein expressed (AHRD V1 *-*- Q10SS6_ORYSJ); contains Interpro domain(s) IPR002553 Clathrin/coatomer adaptor, adaptin-like, N-terminal
overdominant3	Solyc00g256710.1.1	0	7.43608	3.06613	-1.43246	-2.74874	1.31182	0.00875659	1.2e-08	0.00013606		Unknown Protein (AHRD V1)
dominant1	Solyc00g289230.1.1	7.44641	11.0019	16.3824	-1.52303	-1.03508	-0.48935	1.71e-05	0.00689069	0.0371116		Receptor protein kinase (AHRD V1 **** Q40096_IPOTF); contains Interpro domain(s) IPR002290 Serine/threonine protein kinase
recessive1	Solyc00g323130.2.1	11.7015	12.7144	3.47724	1.55888	-0.301858	1.864	3.81e-05	0.524822	6.25e-08		Major latex-like protein (AHRD V1 **-- B5THI3_PANGI); contains Interpro domain(s) IPR000916 Bet v I allergen
dominant2	Solyc01g006160.2.1	4157.22	686.915	811.584	2.48459	2.68807	-0.20347	2.09e-85	9.12e-98	0.10971		Unknown Protein (AHRD V1)
dominant1	Solyc01g006320.2.1	6.38263	38.9164	28.0439	-1.98001	-2.49816	0.517117	3.86e-15	1.28e-26	0.000694528		Non-race specific disease resistance protein 1-like protein b (AHRD V1 ***- D2CFI3_COFAR); contains Interpro domain(s) IPR010847 Harpin-induced 1
dominant1	Solyc01g006360.2.1	296.792	853.813	757.217	-1.16888	-1.38897	0.22007	2.53e-94	9.79e-138	5.31e-06		Glucan synthase like 7 (AHRD V1 ***- D8T771_SELML)
recessive1	Solyc01g006540.2.1	57.4437	33.0759	7.79722	3.0123	0.887237	2.12691	2.27e-47	7.92e-08	6.37e-26		Lipoxygenase (AHRD V1 **** Q96573_SOLLC); contains Interpro domain(s) IPR001246 Lipoxygenase, plant
recessive1	Solyc01g006660.1.1	45.7422	106.006	7.9822	2.82337	-0.970082	3.79541	2.1e-48	2.01e-14	1.02e-127		Subtilisin-like serine protease (AHRD V1 **-* Q8LAE1_ARATH); contains Interpro domain(s) IPR015500 Peptidase S8, subtilisin-related
underdominant2	Solyc01g006720.2.1	27.6581	1.03213	4.3748	2.94809	4.98943	-2.04415	4.08e-25	1.44e-50	3.14e-06		ABC transporter G family member 22 (AHRD V1 ***- AB22G_ARATH); contains Interpro domain(s) IPR013525 ABC-2 type transporter
underdominant2	Solyc01g007080.2.1	4.25509	0.140726	2.91881	1.36245	5.57997	-4.25802	0.00430097	2.89e-13	2.08e-08		Aluminum-activated malate transporter (Fragment) (AHRD V1 *--* Q071L4_AVESA); contains Interpro domain(s) IPR006214 Uncharacterised protein family UPF0005
dominant1	Solyc01g007270.1.1	13.829	67.8178	79.4282	-2.16334	-1.98459	-0.179217	6.17e-27	3.68e-23	0.246532		Cytokinin riboside 5&apos;-monophosphate phosphoribohydrolase LOG (AHRD V1 **-- LOG_ORYSJ)
dominant2	Solyc01g007290.1.1	6.38263	1.33721	1.99726	1.42762	1.82839	-0.398497	0.00528441	0.000133499	0.420083		NAD(P)H-quinone oxidoreductase subunit J (AHRD V1 ***- NDHJ_TRIEI); contains Interpro domain(s) IPR020396 NADH:ubiquinone oxidoreductase, 30 kDa subunit, conserved site IPR001268 NADH:ubiquinone oxidoreductase, 30 kDa subunit
dominant2	Solyc01g007330.2.1	264.879	69.8101	90.5519	1.66162	1.99787	-0.336186	3.74e-71	2.11e-102	0.000584383		Ribulose bisphosphate carboxylase large chain (AHRD V1 ***- RBL_SOLLC); contains Interpro domain(s) IPR000685 Ribulose bisphosphate carboxylase, large subunit, C-terminal
dominant1	Solyc01g007580.2.1	3.19132	14.0278	7.85888	-1.07213	-1.95469	0.881487	0.00678834	7.66e-09	0.000326069		30S ribosomal protein S8 (AHRD V1 ***- D4PBE7_PHODC); contains Interpro domain(s) IPR000630 Ribosomal protein S8
dominant2	Solyc01g007600.2.1	24.4668	11.0958	6.16309	2.08069	1.16593	0.916591	1.5e-14	6.14e-07	0.000748367		50S ribosomal protein L16 chloroplastic (AHRD V1 ***- D3WCG3_NEROL); contains Interpro domain(s) IPR000114 Ribosomal protein L16
recessive1	Solyc01g007620.2.1	2.12754	1.82985	0.178145	3.75199	0.584961	3.24046	0.000120313	0.337572	0.000133623		30S ribosomal protein S19 chloroplastic (AHRD V1 ***- D3WDP2_CORFO); contains Interpro domain(s) IPR002222 Ribosomal protein S19/S15
dominant2	Solyc01g007630.2.1	5845.43	698.663	902.907	2.84278	3.16367	-0.320884	0	0	1.21e-10		50S ribosomal protein L2 chloroplastic (AHRD V1 ***- A6YA71_9MAGN); contains Interpro domain(s) IPR005880 Ribosomal protein L2, bacterial-type
dominant2	Solyc01g007700.2.1	30.8494	9.94593	14.7174	1.84491	2.34714	-0.5019	9.39e-11	5.75e-17	0.0598468		Conserved protein (AHRD V1 *-*- C7TFZ2_LACRL)
dominant1	Solyc01g007810.1.1	82.9742	185.152	183.32	-1.13503	-1.20194	0.0668503	4.99e-29	1.45e-33	0.430112	OFP	Plant-specific domain TIGR01568 family protein (AHRD V1 *--- B6U9N9_MAIZE); contains Interpro domain(s) IPR006458 Protein of unknown function DUF623, plant
dominant1	Solyc01g008090.2.1	288.282	1490.93	933.843	-1.39834	-2.11728	0.718922	1.54e-68	6.69e-153	1.58e-21		Ribosomal protein S27 (AHRD V1 ***- Q3HVK9_SOLTU); contains Interpro domain(s) IPR000592 Ribosomal protein S27e
dominant2	Solyc01g008160.2.1	412.744	218.157	162.721	1.48046	1.0153	0.465211	4.56e-100	5.96e-52	6.46e-12		Tetratricopeptide repeat-containing protein (AHRD V1 ***- D7L8H9_ARALY); contains Interpro domain(s) IPR011990 Tetratricopeptide-like helical
dominant1	Solyc01g008200.2.1	29.7856	51.5605	52.0214	-1.11336	-1.1632	0.0496142	3.24e-08	4.82e-09	0.821562		Os05g0304100 protein (Fragment) (AHRD V1 ***- Q0DJB8_ORYSJ)
dominant1	Solyc01g008210.2.1	3.19132	12.1277	10.8085	-2.02976	-2.25413	0.221444	8.49e-07	1.16e-08	0.393877		Unknown Protein (AHRD V1)
dominant1	Solyc01g009120.2.1	4.25509	10.4386	12.0795	-1.5761	-1.3774	-0.200491	4.73e-05	0.000238771	0.528434		Histone deacetylase family protein expressed (AHRD V1 ***- Q2QWU2_ORYSJ); contains Interpro domain(s) IPR000286 Histone deacetylase superfamily
dominant1	Solyc01g009160.2.1	17.0204	41.614	42.9635	-1.22768	-1.23072	0.00271169	5.26e-11	1.96e-11	1		Harpin-induced protein-like (Fragment) (AHRD V1 **-- D2CFH8_COFAR); contains Interpro domain(s) IPR010847 Harpin-induced 1
underdominant1	Solyc01g009240.2.1	3.19132	1.05555	3.24427	0.189816	1.79617	-1.61029	0.800755	0.002075	0.00130468		Beta-D-glucosidase (AHRD V1 ***- O82074_TROMA); contains Interpro domain(s) IPR001764 Glycoside hydrolase, family 3, N-terminal
dominant1	Solyc01g009380.2.1	71.2727	175.675	177.633	-1.04577	-1.07129	0.0254586	3.31e-26	9.79e-29	0.708372		Nicalin (AHRD V1 ***- B4FZF8_MAIZE); contains Interpro domain(s) IPR008710 Nicastrin
dominant1	Solyc01g009550.1.1	8.51018	22.9889	34.046	-1.93801	-1.41467	-0.524293	4.61e-14	7.08e-08	0.00430788		Hypothetical chloroplast RF1 (AHRD V1 ***- C3UP30_9MAGN)
dominant2	Solyc01g009610.2.1	565.927	182.174	193.156	1.72118	1.75509	-0.0338791	6.08e-151	3.16e-165	0.590938		Unknown Protein (AHRD V1)
underdominant1	Solyc01g009900.2.1	8.51018	1.00871	3.90203	0.800015	2.64	-1.84347	0.0446884	2.35e-08	7.84e-05		Glutaredoxin (AHRD V1 ***- B9GF65_POPTR); contains Interpro domain(s) IPR011905 Glutaredoxin-like, plant II
dominant2	Solyc01g010000.2.1	278.708	134.061	110.065	1.46349	1.122	0.341561	2.74e-56	3.8e-38	0.000183106		ACT domain-containing protein (AHRD V1 **-- D7M3X3_ARALY); contains Interpro domain(s) IPR002912 Amino acid-binding ACT
dominant1	Solyc01g010180.2.1	20.2117	60.2387	52.525	-1.08501	-1.32427	0.23905	3.19e-10	2.39e-15	0.071761		Unknown Protein (AHRD V1)
dominant1	Solyc01g010200.2.1	4.25509	9.1252	10.7469	-1.67104	-1.49549	-0.177769	2.99e-05	0.000290994	0.490923		LTRGag-pol-polymerase 3 (AHRD V1 ***- B2BXJ4_ARALY)
dominant1	Solyc01g010230.2.1	0	3.23711	2.79549	-2.84791	-3.06535	0.195044	0.000708557	8.28e-05	0.582247		Unknown Protein (AHRD V1)
dominant1	Solyc01g010430.2.1	4.25509	23.5752	24.1179	-2.67647	-2.70373	0.024894	1.27e-17	1.37e-18	0.934927		cDNA clone J023121M11 full insert sequence (AHRD V1 **-- B7F743_ORYSJ); contains Interpro domain(s) IPR007679 Protein of unknown function DUF569
dominant1	Solyc01g010610.1.1	0	16.7484	20.3084	-9.31592	-9.45063	-0.243444	5.76e-28	4.5e-26	0.297411		Unknown Protein (AHRD V1); contains Interpro domain(s) IPR003656 Zinc finger, BED-type predicted
dominant1	Solyc01g010910.1.1	0	5.91152	6.58104	-7.69386	-7.99758	-0.0733317	6.04e-11	1.78e-11	0.767504	MYB	MYB transcription factor (AHRD V1 *-*- Q6R098_ARATH); contains Interpro domain(s) IPR015495 Myb transcription factor
dominant1	Solyc01g011410.1.1	28.7218	72.2965	77.9619	-1.31862	-1.24882	-0.0699988	4.67e-19	7.07e-18	0.574704		NADH-quinone oxidoreductase subunit D (AHRD V1 ***- NUOD_DEIGD); contains Interpro domain(s) IPR001135 NADH-quinone oxidoreductase, subunit D
dominant2	Solyc01g014250.2.1	4.25509	1.26674	1.19219	2.14906	1.96351	0.193216	9.44e-05	8.24e-05	1		Unknown Protein (AHRD V1)
underdominant2	Solyc01g014280.2.1	95.7395	1.00871	37.4821	1.77933	6.89557	-5.12229	3.16e-27	1.7e-144	2.6e-78		Unknown Protein (AHRD V1)
underdominant2	Solyc01g014290.1.1	6.38263	0.117306	1.51765	3.21616	6.54115	-3.35962	1.13e-11	3.29e-20	0.000214514		Unknown Protein (AHRD V1)
dominant1	Solyc01g014840.2.1	0	3.30757	4.31998	-3.39545	-3.12153	-0.298141	2.04e-06	4.37e-05	0.41414		Tir-nbs-lrr, resistance protein
dominant1	Solyc01g016950.1.1	9.57395	17.0071	16.5777	-1.02361	-1.1066	0.0823689	0.0011891	0.000215207	0.724883		Transposon Ty1-PL Gag-Pol polyprotein (AHRD V1 ***- YP11B_YEAST); contains Interpro domain(s) IPR001584 Integrase, catalytic core
dominant2	Solyc01g017050.1.1	3.19132	2.1113	1.87394	1.78826	1.56987	0.222751	0.000467294	0.00115641	0.726786		PG1 protein (Fragment) (AHRD V1 --*- D0EZ76_BACAM)
dominant2	Solyc01g017090.2.1	174.459	56.2053	93.803	1.03436	1.72066	-0.686288	6.69e-24	4.96e-61	1.94e-11		NADH-quinone oxidoreductase subunit L (AHRD V1 *-*- NUOL_NEIMA); contains Interpro domain(s) IPR018393 NADH-plastoquinone oxidoreductase, chain 5 subgroup
dominant2	Solyc01g020220.1.1	15.9566	6.87318	11.1956	1.14125	1.78377	-0.642355	4.32e-05	8.03e-11	0.0149215		Replication factor C subunit 5 (AHRD V1 ***- B6T5I0_MAIZE); contains Interpro domain(s) IPR019483 DNA polymerase III, clamp-loader complex, subunit E, C-terminal
dominant1	Solyc01g020340.1.1	11.7015	26.1789	24.8545	-1.0633	-1.18008	0.116342	8.26e-06	3.28e-07	0.491674		Pentatricopeptide repeat-containing protein (AHRD V1 ***- D7MLP6_ARALY); contains Interpro domain(s) IPR002885 Pentatricopeptide repeat
overdominant1	Solyc01g034180.1.1	0	1.97037	0	5.13e-15	-6.36188	6.67591	1	0.000106228	2.6e-06		Unknown Protein (AHRD V1); contains Interpro domain(s) IPR001463 Sodium:alanine symporter
dominant2	Solyc01g048590.1.1	4.25509	1.54819	1.57931	1.52277	1.48357	0.0437311	0.00404474	0.00362609	1		Photosystem Q(B) protein (AHRD V1 ***- Q6W3U7_9BRYO); contains Interpro domain(s) IPR000484 Photosynthetic reaction centre, L/M
overdominant1	Solyc01g049930.2.1	0	4.48042	2.14457	-0.898568	-2.02305	1.12197	0.114311	8.53e-05	0.00775244		Unknown Protein (AHRD V1)
dominant1	Solyc01g056480.2.1	1.06377	6.52126	6.61187	-2.5121	-2.56382	0.0441492	5.87e-06	2.08e-06	0.952657		Unknown Protein (AHRD V1)
dominant1	Solyc01g057040.2.1	91.4844	184.495	199.86	-1.0921	-1.02436	-0.0678008	3.32e-30	1.87e-27	0.364794		PDE320 (AHRD V1 ***- D7L613_ARALY)
dominant1	Solyc01g058280.2.1	1.06377	6.80292	6.10143	-1.44509	-1.66146	0.213573	0.00163802	0.00013896	0.562549		Transmembrane protein 93 (AHRD V1 ***- B0WGS0_CULQU); contains Interpro domain(s) IPR008504 Protein of unknown function DUF786
dominant2	Solyc01g058500.2.1	41.4871	11.2831	11.5896	1.77202	1.73665	0.036044	2.73e-13	5.47e-14	0.967422		Unknown Protein (AHRD V1)
dominant2	Solyc01g060160.1.1	7.44641	3.1198	1.9356	1.8659	1.15462	0.716611	2.83e-05	0.00411161	0.109203		Unknown Protein (AHRD V1)
dominant2	Solyc01g060490.2.1	10.6377	7.81142	7.65674	1.1278	1.02424	0.104389	0.000915643	0.00139257	0.796155	C2C2-GATA	GATA transcription factor 22 (AHRD V1 *-*- B6U513_MAIZE); contains Interpro domain(s) IPR000679 Zinc finger, GATA-type
dominant2	Solyc01g065680.2.1	53.1886	15.0597	24.7208	1.22471	1.88312	-0.658334	7.33e-11	5.48e-23	0.000472851		Unknown Protein (AHRD V1)
dominant2	Solyc01g066020.1.1	13.829	4.03483	4.76192	1.11546	1.30018	-0.183741	0.000998201	7.86e-05	0.654624		Tir-nbs-lrr, resistance protein
dominant2	Solyc01g066500.1.1	40.4233	7.15463	8.67079	2.22132	2.41447	-0.192284	4.14e-18	2.73e-22	0.454667	MADS	MADS-box transcription factor 22 (AHRD V1 *-*- B6TGW7_MAIZE); contains Interpro domain(s) IPR002100 Transcription factor, MADS-box
overdominant1	Solyc01g066720.2.1	14.8928	86.1133	42.4462	-0.707378	-1.76647	1.05902	1.36e-05	6.12e-29	9.88e-15		Hypoxia induced protein conserved region containing protein (AHRD V1 ***- B6UCX6_MAIZE); contains Interpro domain(s) IPR007667 Hypoxia induced protein conserved region
dominant2	Solyc01g067000.2.1	230.839	85.7142	96.3312	1.4562	1.57322	-0.116956	4.63e-49	1.49e-59	0.218433		SRC2 homolog (Fragment) (AHRD V1 *-*- B3IYJ9_9SOLA); contains Interpro domain(s) IPR018029 C2 membrane targeting protein
dominant2	Solyc01g067160.2.1	63.8263	21.417	24.8853	1.34299	1.5138	-0.170592	4.4e-16	1.04e-20	0.327385		Unknown Protein (AHRD V1)
dominant1	Solyc01g067200.1.1	0	8.53867	5.8068	-7.51422	-8.5074	0.616813	5.69e-10	3.23e-15	0.0437567		Cullin 1-like protein C (AHRD V1 ***- A0ELU7_PETIN); contains Interpro domain(s) IPR001373 Cullin, N-terminal
overdominant2	Solyc01g067540.1.1	211.691	742.56	98.5101	1.20903	-1.75638	2.96553	1.03e-48	1.66e-148	0	AP2-EREBP	Ethylene responsive transcription factor 12 (AHRD V1 *-*- C0J9I3_9ROSA); contains Interpro domain(s) IPR001471 Pathogenesis-related transcriptional factor and ERF, DNA-binding
underdominant1	Solyc01g067620.2.1	8.51018	2.81493	6.13226	0.709078	1.78465	-1.07615	0.0408553	1.35e-06	0.00163506		1-aminocyclopropane-1-carboxylate oxidase (AHRD V1 **-- ACCO_MUSAC); contains Interpro domain(s) IPR005123 Oxoglutarate and iron-dependent oxygenase
dominant1	Solyc01g067690.2.1	6.38263	25.3576	29.3458	-1.44905	-1.26441	-0.185287	1.06e-09	5.31e-08	0.377383		Unknown Protein (AHRD V1)
dominant1	Solyc01g067700.2.1	108.505	289.185	303.324	-1.27674	-1.25105	-0.0257421	1.27e-55	4.31e-55	0.746919		Unknown Protein (AHRD V1)
recessive1	Solyc01g067820.2.1	12.7653	22.074	9.19839	1.01347	-0.300973	1.31547	0.000276938	0.137102	4.99e-09		Unknown Protein (AHRD V1)
dominant2	Solyc01g068350.2.1	180.841	62.5154	77.3658	1.24397	1.50327	-0.259244	1.88e-31	1e-45	0.0159644		Crossover junction endonuclease MUS81 (AHRD V1 ***- MUS81_XENTR)
dominant1	Solyc01g073690.2.1	278.708	732.563	672.366	-1.1192	-1.29351	0.174297	1.61e-84	1.94e-116	0.000389721		V-type ATP synthase subunit D (AHRD V1 ***- B0WRC9_CULQU); contains Interpro domain(s) IPR002699 ATPase, V1/A1 complex, subunit D
dominant2	Solyc01g073700.2.1	9.57395	3.30757	4.58378	1.41033	1.83436	-0.423118	5.34e-05	7.23e-08	0.234757		26S protease regulatory subunit 8 homolog (AHRD V1 *--- PRS8_ENCCU); contains Interpro domain(s) IPR003959 ATPase, AAA-type, core
dominant1	Solyc01g079440.1.1	4.25509	9.10137	12.9291	-1.49578	-1.04252	-0.454969	6.38e-05	0.00545521	0.106867		Unknown Protein (AHRD V1)
underdominant2	Solyc01g079470.2.1	30.8494	2.48643	5.35802	2.80067	3.89503	-1.09414	2.33e-25	1.18e-41	0.00231812		CP12 (AHRD V1 ***- O24136_TOBAC); contains Interpro domain(s) IPR003823 Protein of unknown function CP12
dominant2	Solyc01g079880.2.1	243.604	100.282	115.304	1.04547	1.1966	-0.151089	1.21e-28	5.07e-38	0.104481		Asparagine synthetase (AHRD V1 *--- Q9ZST6_ARATH)
recessive1	Solyc01g080120.2.1	5.31886	2.20498	0.596095	2.62901	0.726042	1.92617	6.54e-05	0.119542	0.00245874		Unknown Protein (AHRD V1)
recessive1	Solyc01g080220.2.1	17.0204	5.53597	2.37754	2.14941	0.975344	1.17885	1.14e-07	0.00449539	0.00458621		Dienelactone hydrolase family protein (AHRD V1 **-- D7L3C7_ARALY); contains Interpro domain(s) IPR002925 Dienelactone hydrolase
dominant2	Solyc01g080340.2.1	969.096	369.459	472.636	1.07678	1.38863	-0.311842	7.72e-87	2.3e-143	2.1e-08	BSD	BSD domain containing 1 (AHRD V1 *-*- A9JT15_DANRE); contains Interpro domain(s) IPR005607 BSD
overdominant1	Solyc01g080380.2.1	34.0407	103.918	52.9532	-0.0905215	-1.10111	1.01064	0.33345	4.44e-17	1.97e-16		S-adenosylmethionine decarboxylase proenzyme (AHRD V1 **** Q7XZQ9_VITVI); contains Interpro domain(s) IPR001985 S-adenosylmethionine decarboxylase
dominant1	Solyc01g080570.2.1	0	3.04954	4.91607	-3.57858	-3.0069	-0.596564	3.5e-07	5.47e-05	0.114418		Inosine-uridine preferring nucleoside hydrolase family protein (AHRD V1 *-** D7LYI5_ARALY); contains Interpro domain(s) IPR001910 Inosine/uridine-preferring nucleoside hydrolase
dominant1	Solyc01g080650.2.1	0	4.457	4.61461	-3.52008	-3.54775	0.00362208	5.12e-07	2.2e-07	1		Unknown Protein (AHRD V1)
overdominant1	Solyc01g080960.2.1	80.8467	228.336	43.7925	0.931044	-1.48984	2.42113	2.39e-14	1.13e-47	1.19e-131		AT-hook DNA-binding protein (Fragment) (AHRD V1 *--* A1DR79_CATRO); contains Interpro domain(s) IPR014476 Predicted AT-hook DNA-binding
underdominant1	Solyc01g081060.2.1	6.38263	1.47793	6.0706	-0.135302	1.80393	-1.9426	0.930068	6.82e-05	1.25e-06		Xyloglucan endotransglucosylase/hydrolase 14 (AHRD V1 **** C0IRH3_ACTDE); contains Interpro domain(s) IPR016455 Xyloglucan endotransglucosylase/hydrolase
additive1	Solyc01g081250.2.1	1609.49	28.9698	6.34123	8.1174	5.90112	2.21879	0	0	1.51e-39		Glutathione-S-transferase (AHRD V1 ***- A3FMP5_SOLLC); contains Interpro domain(s) IPR004046 Glutathione S-transferase, C-terminal
additive1	Solyc01g081270.2.1	287.218	11.096	3.18261	6.53882	4.70215	1.84137	7.34e-264	1.04e-218	6.21e-12		Glutathione S-transferase (AHRD V1 ***- Q8H9E5_CUCMA); contains Interpro domain(s) IPR004046 Glutathione S-transferase, C-terminal
dominant1	Solyc01g081420.1.1	3.19132	7.27214	9.61633	-1.86677	-1.54404	-0.325814	2.39e-05	0.00113392	0.226771		Os04g0218600 protein (Fragment) (AHRD V1 *-*- Q0JER2_ORYSJ)
dominant1	Solyc01g086910.2.1	3.19132	38.05	36.9923	-2.09068	-2.16689	0.0753202	1.07e-08	1.99e-09	0.797678		Unknown Protein (AHRD V1)
overdominant3	Solyc01g087150.2.1	1.06377	11.1188	5.72114	-1.56284	-2.59093	1.02503	0.00205757	3.01e-09	0.000891637		Mate efflux family protein (AHRD V1 **-- D7KHQ9_ARALY); contains Interpro domain(s) IPR002528 Multi antimicrobial extrusion protein MatE
underdominant3	Solyc01g087180.2.1	13.829	4.87897	35.2759	-1.17255	1.67569	-2.84982	4.16e-07	2.51e-08	2.49e-34		Unknown Protein (AHRD V1)
dominant2	Solyc01g087360.1.1	12.7653	4.2226	5.68348	1.09038	1.44973	-0.358728	0.00111615	1.49e-05	0.306589		PHD finger family protein (AHRD V1 ***- D7LU24_ARALY)
dominant2	Solyc01g087520.2.1	158.502	81.9618	77.6673	1.17149	1.04539	0.126183	1.98e-29	1.42e-25	0.213242		Ferredoxin-thioredoxin reductase variable chain (AHRD V1 *-*- B6UCW8_MAIZE); contains Interpro domain(s) IPR004207 Ferredoxin thioredoxin reductase, alpha chain
dominant2	Solyc01g087690.1.1	14.8928	6.2396	6.00894	1.12298	1.0798	0.0441411	0.000358992	0.000613405	0.859773	Sigma70-like	RNA polymerase sigma factor (AHRD V1 ***- Q59965_SYNP2); contains Interpro domain(s) IPR013325 RNA polymerase sigma factor, region 2
dominant2	Solyc01g087710.2.1	9.57395	1.6655	1.3395	3.16421	2.82422	0.347911	5.21e-13	3.97e-13	0.557937		Uncharacterized membrane protein (AHRD V1 ***- A5GLU3_SYNPW); contains Interpro domain(s) IPR005134 Uncharacterised protein family UPF0114
dominant2	Solyc01g087750.2.1	102.122	40.6759	43.7857	1.39335	1.45594	-0.0624459	3.35e-26	5.92e-30	0.659765		Homology to unknown gene (Fragment) (AHRD V1 ***- Q015C3_OSTTA)
additive1	Solyc01g087970.2.1	11.7015	2.13472	0.596095	4.34297	2.44196	1.92617	1.93e-18	4.99e-11	0.00188558		Serine carboxypeptidase 1 (AHRD V1 **** B6SW38_MAIZE); contains Interpro domain(s) IPR001563 Peptidase S10, serine carboxypeptidase
dominant2	Solyc01g088000.2.1	508.483	251.493	222.669	1.29155	1.06009	0.231492	1.66e-80	4.16e-59	0.000816761		Methyltransferase (AHRD V1 *-*- D0N411_PHYIN); contains Interpro domain(s) IPR013216 Methyltransferase type 11
underdominant1	Solyc01g088030.2.1	11.7015	6.21639	13.4875	-0.0022768	1.05017	-1.053	1	0.000264907	1.41e-05		Structure-specific endonuclease subunit slx1 (AHRD V1 *-*- D3PJZ8_9MAXI); contains Interpro domain(s) IPR000305 Excinuclease ABC, C subunit, N-terminal
dominant2	Solyc01g088130.2.1	17.0204	5.01991	7.11547	1.26743	1.73115	-0.46323	6.54e-06	9.26e-10	0.126005		CST complex subunit STN1 (AHRD V1 ***- STN1_ARATH); contains Interpro domain(s) IPR012340 Nucleic acid-binding, OB-fold
additive2	Solyc01g088160.2.1	0	3.82343	8.90376	-8.12814	-7.30447	-1.2021	7.02e-14	5.46e-08	0.000474047		Cytokinin oxidase/dehydrogenase (AHRD V1 **** C3VPM6_SOLTU); contains Interpro domain(s) IPR015345 Cytokinin dehydrogenase 1, FAD and cytokinin binding
dominant2	Solyc01g088250.2.1	14.8928	7.13121	7.35528	1.3492	1.3314	0.0186945	3.38e-06	1.05e-06	1		IQ-domain 11 (AHRD V1 ***- D7M5A6_ARALY); contains Interpro domain(s) IPR000048 IQ calmodulin-binding region
underdominant2	Solyc01g088300.2.1	5.31886	0.117306	3.0353	1.47116	5.78099	-4.35052	0.000689906	9.03e-15	1.14e-08		Germin-like protein 6 (AHRD V1 ***- C7S8C0_SOYBN); contains Interpro domain(s) IPR014710 RmlC-like jelly roll fold
recessive1	Solyc01g088410.2.1	9.57395	9.89888	2.53169	1.8285	-0.164782	1.99836	6.63e-06	0.692643	6.79e-09		CER1 (AHRD V1 **-- B6TFH3_MAIZE)
underdominant1	Solyc01g088430.2.1	30.8494	6.07566	19.5341	0.488013	2.09837	-1.61094	0.018085	2.09e-17	8.24e-12		CER1 (AHRD V1 **-- B6TFH3_MAIZE); contains Interpro domain(s) IPR006694 Fatty acid hydroxylase
recessive1	Solyc01g088520.2.1	24.4668	16.5142	5.11821	2.23965	0.530291	1.71188	3.8e-17	0.0129201	3.19e-12		Dynamin-related protein 1A (AHRD V1 ***- B6U4J8_MAIZE)
dominant1	Solyc01g088770.2.1	11.7015	46.3286	52.4805	-2.138	-1.99189	-0.146805	2.13e-25	1.45e-22	0.332663		Os04g0665000 protein (Fragment) (AHRD V1 ***- Q0J999_ORYSJ); contains Interpro domain(s) IPR010625 CHCH
dominant2	Solyc01g088820.2.1	770.171	367.7	322.604	1.3337	1.09135	0.242375	7.55e-103	4.57e-74	0.000106547	Trihelix	Transcription factor (AHRD V1 **-- D7LLP9_ARALY); contains Interpro domain(s) IPR006578 MADF domain
dominant1	Solyc01g089910.2.1	91.4844	364.838	552.414	-2.65882	-2.10166	-0.557274	1.16e-214	1.26e-140	4.89e-19		Flotillin domain protein (AHRD V1 ***- B8M1F1_TALSN); contains Interpro domain(s) IPR001107 Band 7 protein
dominant1	Solyc01g089930.1.1	0	5.794	3.51491	-3.10833	-3.90864	0.777847	2.92e-05	5.64e-09	0.0360992		Riboflavin biosynthesis protein RibD (AHRD V1 *--- B7KDE3_CYAP7); contains Interpro domain(s) IPR002734 Bacterial bifunctional deaminase-reductase, C-terminal
underdominant1	Solyc01g090040.2.1	8.51018	2.48664	6.79001	0.68321	2.0238	-1.34158	0.0701786	7.03e-08	7.85e-05		Unknown Protein (AHRD V1)
dominant2	Solyc01g090140.1.1	88.2931	18.2266	29.0511	1.60896	2.2474	-0.638325	8.77e-26	2.84e-46	0.000125758		Naringenin,2-oxoglutarate 3-dioxygenase (AHRD V1 *--* FL3H_ARATH); contains Interpro domain(s) IPR005123 Oxoglutarate and iron-dependent oxygenase
recessive1	Solyc01g090610.2.1	8.51018	8.25722	0.983214	2.40439	-0.714625	3.13395	1.1e-05	0.164817	2.03e-12		2-oxoglutarate-dependent dioxygenase (AHRD V1 ***- B9GL06_POPTR); contains Interpro domain(s) IPR005123 Oxoglutarate and iron-dependent oxygenase
recessive1	Solyc01g090630.2.1	10.6377	8.02261	0.71258	3.15312	-0.23086	3.40371	3.82e-09	0.854469	2.45e-13		2-oxoglutarate-dependent dioxygenase (AHRD V1 ***- B9GL06_POPTR); contains Interpro domain(s) IPR005123 Oxoglutarate and iron-dependent oxygenase
recessive1	Solyc01g090710.2.1	1.06377	1.61845	0.178145	3.34199	0.491366	2.92206	0.001805	0.64048	0.000862938		Malate dehydrogenase, cytoplasmic (AHRD V1 **** MDHC_ORYSJ); contains Interpro domain(s) IPR011274 Malate dehydrogenase, NAD-dependent, cytosolic
underdominant1	Solyc01g090720.2.1	12.7653	5.72374	12.1172	0.264565	1.28782	-1.0237	0.348301	7.06e-06	4.85e-05		Unknown Protein (AHRD V1)
dominant1	Solyc01g090730.2.1	29.7856	98.944	97.4104	-1.31382	-1.37616	0.0621774	4.17e-23	1.77e-26	0.51096	SBP	Squamosa promoter binding protein 1 (AHRD V1 *-*- Q1MU24_PHYPA); contains Interpro domain(s) IPR004333 Transcription factor, SBP-box
dominant1	Solyc01g091150.2.1	2.12754	4.87939	3.95685	-2.38649	-2.74805	0.350892	0.00400926	0.000188887	0.377172		Golgi SNAP receptor complex member 1 (AHRD V1 **** Q91VU9_MOUSE); contains Interpro domain(s) IPR007705 Vesicle transport v-SNARE
dominant2	Solyc01g091260.2.1	4941.22	1197.51	1473.95	1.8916	2.14538	-0.25378	0	0	4.1e-08		AT2G45380 protein (Fragment) (AHRD V1 *-*- B9DGW8_ARATH)
overdominant2	Solyc01g091420.1.1	21.2754	67.2287	3.39159	3.00444	-1.29505	4.30403	2.18e-26	3.22e-13	5.02e-80	LOB	LOB domain protein 30 (AHRD V1 ***- D7M5R6_ARALY); contains Interpro domain(s) IPR004883 Lateral organ boundaries, LOB
dominant1	Solyc01g091470.2.1	14.8928	49.0264	41.5691	-1.36311	-1.65191	0.288429	3.19e-12	1.03e-18	0.0378467		AT-hook DNA-binding protein (Fragment) (AHRD V1 *--* A1DR81_CATRO); contains Interpro domain(s) IPR014476 Predicted AT-hook DNA-binding
dominant2	Solyc01g091670.2.1	6.38263	4.73846	4.04251	1.44501	1.23836	0.20844	0.000861226	0.00364438	0.552212		Progesterone 5-beta-reductase (AHRD V1 ***- D6N9X0_NEROL); contains Interpro domain(s) IPR016040 NAD(P)-binding domain
dominant2	Solyc01g093960.2.1	26.5943	5.6769	2.97364	3.15338	2.21073	0.946758	8.72e-24	2.08e-16	0.00624237	MADS	MADS box transcription factor (AHRD V1 ***- Q2NNC0_ELAGV); contains Interpro domain(s) IPR002487 Transcription factor, K-box
dominant2	Solyc01g094220.2.1	85.1018	43.9829	37.6054	1.27977	1.01025	0.269711	3.97e-20	1.93e-14	0.0413512		Carbonyl reductase 3 (AHRD V1 **** B6TRS7_MAIZE); contains Interpro domain(s) IPR002347 Glucose/ribitol dehydrogenase
underdominant1	Solyc01g094380.2.1	5.31886	0	6.9065	0.0349202	8.18798	-8.46952	1	3.58e-13	4.63e-20		Glycosyltransferase CAZy family GT90 (Fragment) (AHRD V1 **-- D8SQN9_SELML); contains Interpro domain(s) IPR008539 Protein of unknown function DUF821, CAP10-like
dominant2	Solyc01g094490.2.1	342.535	86.9109	141.84	1.23092	1.89756	-0.666629	1.9e-43	5.15e-92	1.93e-12	NAC	NAC transcription factor (AHRD V1 *-*- B3VK71_TOBAC); contains Interpro domain(s) IPR003441 No apical meristem (NAM) protein
dominant2	Solyc01g094850.1.1	187.224	81.7732	95.1493	1.06353	1.24036	-0.17678	3.66e-28	1.42e-38	0.0691009		Pentatricopeptide repeat-containing protein (AHRD V1 ***- D7LDV7_ARALY); contains Interpro domain(s) IPR002885 Pentatricopeptide repeat
overdominant1	Solyc01g095080.2.1	4.25509	25.0059	6.99215	-0.00443022	-1.85805	1.85432	0.930095	3.33e-12	8.03e-16		1-aminocyclopropane-1-carboxylate synthase (AHRD V1 **** O65209_NICGU); contains Interpro domain(s) IPR004839 Aminotransferase, class I and II IPR004838 Aminotransferases, class-I, pyridoxal-phosphate-binding site
recessive2	Solyc01g095150.2.1	63.8263	65.4001	173.169	-1.36926	-0.0155991	-1.35382	1.24e-34	0.982568	4.23e-47		Late embryogenesis abundant protein (Fragment) (AHRD V1 **-- B7TGE2_PINSY); contains Interpro domain(s) IPR013990 Water Stress and Hypersensitive response
dominant2	Solyc01g095320.2.1	2640.28	455.244	678.419	2.13388	2.66478	-0.530892	0	0	1.23e-26		BCL-2-associated athanogene 6 (AHRD V1 *-*- D7LDX9_ARALY); contains Interpro domain(s) IPR003103 Apoptosis regulator Bcl-2 protein, BAG
dominant2	Solyc01g095330.2.1	138.29	24.8655	38.2632	2.00981	2.56491	-0.554982	1.62e-51	6.72e-82	6.3e-05		Unknown Protein (AHRD V1)
dominant2	Solyc01g095370.2.1	883.995	422.613	464.958	1.11683	1.20898	-0.0921456	5.36e-93	5.49e-112	0.0881797		F-box family protein (AHRD V1 ***- B9I8S9_POPTR); contains Interpro domain(s) IPR001810 Cyclin-like F-box
underdominant1	Solyc01g095640.1.1	13.829	6.8966	18.0165	0.198947	1.52102	-1.32258	0.65592	3.59e-08	2.48e-08	MYB	Myb family transcription factor (AHRD V1 **** D7LC50_ARALY); contains Interpro domain(s) IPR015495 Myb transcription factor
overdominant3	Solyc01g095960.2.1	0	5.60623	2.11374	-6.08032	-7.86978	1.41782	0.000496407	2.39e-10	0.000430874		Diacylglycerol O-acyltransferase (AHRD V1 ***- A5UW30_ROSS1); contains Interpro domain(s) IPR009721 Protein of unknown function DUF1298
dominant2	Solyc01g096400.2.1	41.4871	9.14862	14.3474	1.73726	2.3361	-0.598569	6.18e-18	1.99e-30	0.00566386		Unknown Protein (AHRD V1)
overdominant1	Solyc01g096580.2.1	28.7218	81.6802	38.0234	-0.757251	-1.91612	1.15878	0.000369538	8.33e-27	7.49e-17		30S ribosomal protein S10 (AHRD V1 ***- RS10_CAMFF); contains Interpro domain(s) IPR005729 Ribosomal protein S10, eukaryotic/archaeal
overdominant1	Solyc01g096590.2.1	26.5943	56.5096	28.592	-0.219962	-1.26366	1.04376	0.346734	1.19e-11	1.93e-11		30S ribosomal protein S10 (AHRD V1 ***- RS10_CAMFF); contains Interpro domain(s) IPR005729 Ribosomal protein S10, eukaryotic/archaeal
dominant1	Solyc01g096630.2.1	18.0841	59.5125	61.9495	-1.39983	-1.38822	-0.0118835	7.06e-18	2.15e-18	0.950312		ACI112 (AHRD V1 ***- Q3SC80_SOLLC)
dominant1	Solyc01g096730.2.1	61.6988	126.859	139.48	-1.11854	-1.03247	-0.0861588	6.64e-21	2.41e-18	0.35565		Major facilitator superfamily transporter (AHRD V1 **-- A8NUY3_COPC7); contains Interpro domain(s) IPR016196 Major facilitator superfamily, general substrate transporter
dominant1	Solyc01g096750.1.1	47.8697	135.117	134.248	-1.278	-1.33816	0.0600531	1.32e-29	1.3e-33	0.512785		Argonaute 4-like protein (AHRD V1 ***- D5FQ91_PELHO); contains Interpro domain(s) IPR003165 Stem cell self-renewal protein Piwi
underdominant1	Solyc01g097080.1.1	12.7653	4.38654	10.0274	0.0868739	1.26371	-1.17764	0.62337	0.000110156	0.000141314		Unknown Protein (AHRD V1)
dominant2	Solyc01g097220.1.1	6.38263	1.92353	1.13053	2.58734	1.8261	0.771141	1.75e-07	3.54e-05	0.194677		Ankyrin repeat protein-like (AHRD V1 ***- Q6K268_ORYSJ); contains Interpro domain(s) IPR002110 Ankyrin
underdominant2	Solyc01g097280.2.1	13.829	0.91482	3.5389	3.07319	5.02902	-1.95875	1.91e-14	6.73e-28	0.000262574		Chitinase (Fragment) (AHRD V1 *--- B8QVF0_ZEAMP); contains Interpro domain(s) IPR000726 Glycoside hydrolase, family 19, catalytic IPR001153 Barwin
dominant1	Solyc01g097400.1.1	12.7653	24.771	30.0412	-1.86486	-1.62488	-0.240952	1.8e-10	2.76e-08	0.243178		Calcium-transporting ATPase 1 (AHRD V1 ***- Q7XBH9_CERRI); contains Interpro domain(s) IPR000695 ATPase, P-type, H+ transporting proton pump
underdominant1	Solyc01g097510.2.1	52.1248	15.4355	42.2577	0.154565	1.53138	-1.37705	0.28914	1.55e-15	5.55e-14		Annexin 3 (AHRD V1 ***- A9X4R3_BRAJU); contains Interpro domain(s) IPR015472 Annexin like protein IPR001464 Annexin
dominant2	Solyc01g098100.2.1	1509.49	714.379	737.539	1.06501	1.06776	-0.00275037	6.2e-89	8.24e-91	0.985557		60S ribosome subunit biogenesis protein NIP7 (AHRD V1 ***- B4FKM9_MAIZE); contains Interpro domain(s) IPR016686 Ribosome biogenesis factor, NIP7
dominant2	Solyc01g098120.2.1	31.9132	13.8168	13.1621	1.34323	1.20393	0.139839	8.68e-10	4.44e-09	0.601507		Unknown Protein (AHRD V1)
dominant2	Solyc01g098280.2.1	8.51018	2.36912	2.91881	1.28877	1.56599	-0.275585	0.00243384	0.00023771	0.604092		Heat shock protein DnaJ (AHRD V1 *-*- A2Q3G0_MEDTR)
overdominant1	Solyc01g098400.2.1	107.441	279.335	123.642	-0.147558	-1.3708	1.22327	0.156348	2.73e-58	9.01e-62		Histidine phosphotransfer protein (AHRD V1 **** B9I823_POPTR); contains Interpro domain(s) IPR008207 Signal transduction histidine kinase, phosphotransfer (Hpt) region
dominant2	Solyc01g098740.2.1	12.7653	2.41617	4.82358	2.03396	2.96558	-0.931271	8.75e-10	2.52e-18	0.0117103		Receptor protein kinase-like protein (AHRD V1 *-*- Q9LJU5_ARATH); contains Interpro domain(s) IPR002290 Serine/threonine protein kinase
dominant2	Solyc01g098870.2.1	2319.02	838.968	1224.06	1.03153	1.53075	-0.499215	1.88e-108	2.87e-233	1.35e-26		Nucleolar GTPase (AHRD V1 *-*- A6YTC8_CUCME)
dominant2	Solyc01g099020.2.1	20.2117	1.85306	1.3395	4.02504	3.57996	0.453664	5.05e-26	4.13e-25	0.388887		GDSL esterase/lipase At5g03980 (AHRD V1 ***- GDL74_ARATH); contains Interpro domain(s) IPR001087 Lipase, GDSL
recessive2	Solyc01g099370.2.1	2.12754	2.81493	6.75918	-1.35423	-0.152963	-1.20504	0.00332389	0.896188	0.000372272		SRC2 homolog (Fragment) (AHRD V1 ***- B3IYJ9_9SOLA); contains Interpro domain(s) IPR018029 C2 membrane targeting protein
overdominant3	Solyc01g099620.2.1	2.12754	17.828	7.71157	-1.76554	-3.03283	1.26453	5.63e-05	3.28e-16	1e-07		Respiratory burst oxidase-like protein (AHRD V1 **** C1IHQ9_9ROSI); contains Interpro domain(s) IPR013121 Ferric reductase, NAD binding
dominant1	Solyc01g099800.2.1	3.19132	15.0829	21.5725	-2.06181	-1.54844	-0.515039	5.1e-10	2.11e-06	0.0577421		Unknown Protein (AHRD V1)
recessive1	Solyc01g099910.2.1	161.693	171.171	69.3836	1.32322	-0.0166578	1.34003	2.05e-39	0.879711	1.77e-49		Epoxide hydrolase (AHRD V1 ***- B3VMR4_NICBE); contains Interpro domain(s) IPR000639 Epoxide hydrolase-like
underdominant1	Solyc01g100000.2.1	22.3392	5.30157	17.5609	0.455182	2.12293	-1.66844	0.0471145	2.23e-16	3.07e-12		F-box protein PP2-B1 (AHRD V1 ***- PP2B1_ARATH); contains Interpro domain(s) IPR001810 Cyclin-like F-box
underdominant1	Solyc01g100010.2.1	41.4871	14.5204	41.1443	-0.169543	1.27821	-1.44807	0.568991	1.34e-11	1.2e-16		F-box protein PP2-B1 (AHRD V1 ***- PP2B1_ARATH); contains Interpro domain(s) IPR001810 Cyclin-like F-box
dominant2	Solyc01g100060.2.1	7162.38	3370.35	3735.55	1.06304	1.16633	-0.103289	3.71e-130	4.07e-156	0.0194822		Pre-mRNA-splicing factor 38A (AHRD V1 *-*- B5X2T8_SALSA); contains Interpro domain(s) IPR005037 PRP38
dominant2	Solyc01g100180.2.1	1126.53	463.713	500.269	1.37539	1.43264	-0.0572409	3.16e-139	1.58e-156	0.251936		DNA polymerase III polC-type (AHRD V1 *-*- D2GFM8_STAAU); contains Interpro domain(s) IPR006055 Exonuclease
underdominant2	Solyc01g100230.2.1	1148.87	115.975	338.267	1.91516	3.40385	-1.48871	3e-231	0	7e-120		Chaperone protein dnaJ (AHRD V1 ***- B6U761_MAIZE); contains Interpro domain(s) IPR001623 Heat shock protein DnaJ, N-terminal
overdominant1	Solyc01g100370.2.1	126.589	406.941	144.937	-0.00861613	-1.5475	1.53892	0.793182	3.56e-67	5.38e-76		Universal stress protein (AHRD V1 ***- B6SNQ1_MAIZE); contains Interpro domain(s) IPR006016 UspA
dominant2	Solyc01g100480.2.1	410.616	151.748	177.661	1.31531	1.49396	-0.178614	4.74e-77	7.33e-103	0.0117595		Unknown Protein (AHRD V1)
recessive2	Solyc01g102390.2.1	4.25509	4.55068	11.1888	-1.45906	-0.171134	-1.29044	0.000288577	0.772354	2.45e-05		Germin-like protein (AHRD V1 ***- O65358_SOLTU); contains Interpro domain(s) IPR014710 RmlC-like jelly roll fold
dominant1	Solyc01g102400.2.1	2.12754	5.91131	7.26962	-1.91255	-1.69091	-0.225901	0.000179887	0.00111703	0.462915		Germin-like protein (AHRD V1 ***- O65358_SOLTU); contains Interpro domain(s) IPR014710 RmlC-like jelly roll fold
dominant1	Solyc01g102520.2.1	0	8.25722	9.17439	-8.15906	-8.4638	-0.0727424	4.29e-14	2.66e-14	0.775483		MLO-like protein 1 (AHRD V1 ***- Q94CG7_MAIZE); contains Interpro domain(s) IPR004326 Mlo-related protein
dominant2	Solyc01g102560.2.1	847.826	337.438	415.246	1.19446	1.4463	-0.251834	2.55e-93	3.62e-139	1.15e-05		Eukaryotic translation initiation factor 3 subunit 8-like protein (AHRD V1 ***- Q9LIL2_ARATH); contains Interpro domain(s) IPR000717 Proteasome component region PCI
recessive1	Solyc01g102720.2.1	6.38263	7.85825	3.66222	1.09482	-0.0405366	1.13791	0.0065211	0.889666	0.000260566		START domain containing 10 (Fragment) (AHRD V1 **-- Q52LA1_MOUSE); contains Interpro domain(s) IPR002913 Lipid-binding START
underdominant1	Solyc01g102740.2.1	12.7653	3.28394	8.5783	0.403216	1.75332	-1.35107	0.20582	9.68e-07	5.77e-05	NAC	NAC domain protein IPR003441 (AHRD V1 *-*- B9GVP9_POPTR); contains Interpro domain(s) IPR003441 No apical meristem (NAM) protein
dominant1	Solyc01g102770.1.1	10.6377	16.5377	14.9983	-1.02167	-1.1889	0.166561	0.00412553	0.000349225	0.431014		Photosystem II reaction center protein Z (AHRD V1 ***- Q5IHA1_9SOLN); contains Interpro domain(s) IPR002644 Photosystem II protein PsbZ
dominant1	Solyc01g102830.2.1	5.31886	13.5586	12.148	-1.31414	-1.525	0.209642	0.000170479	4.32e-06	0.353932		Unknown Protein (AHRD V1)
underdominant2	Solyc01g102960.2.1	1206.32	112.177	303.715	2.12952	3.50641	-1.37691	1.53e-260	0	1.22e-93		class IV heat shock protein (AHRD V1 ***- B6T3F5_MAIZE); contains Interpro domain(s) IPR002068 Heat shock protein Hsp20
dominant1	Solyc01g103030.2.1	10.6377	26.2019	33.5801	-1.53735	-1.21165	-0.326345	2.45e-11	1.44e-07	0.0636612		Nitrate transporter (AHRD V1 **** Q7XAK5_PRUPE); contains Interpro domain(s) IPR000109 TGF-beta receptor, type I/II extracellular region
dominant1	Solyc01g103250.2.1	2623.26	5767.56	5595.18	-1.00146	-1.09164	0.0901765	5.26e-88	7.25e-105	0.0582963		Histone-lysine N-methyltransferase NSD3 (AHRD V1 *--- NSD3_HUMAN); contains Interpro domain(s) IPR018144 Plus-3 domain, subgroup
dominant2	Solyc01g103300.1.1	4.25509	1.17285	1.96643	1.52658	2.2117	-0.68375	0.00349039	1.57e-05	0.247444		SWIB complex BAF60b domain-containing protein (AHRD V1 *-*- D7M1C3_ARALY)
dominant1	Solyc01g103860.2.1	0	4.90281	4.70026	-2.63623	-2.74805	0.100468	9.74e-06	3.41e-06	0.790527		Ch-cobra (AHRD V1 ***- B7S746_CUNLA); contains Interpro domain(s) IPR006918 Glycosyl-phosphatidyl inositol-anchored, plant
dominant2	Solyc01g103970.2.1	39.3596	24.6548	25.1799	1.1501	1.12072	0.02961	3.77e-07	2.57e-07	0.946912		RING finger protein 170 (AHRD V1 ***- C1BQ68_9MAXI); contains Interpro domain(s) IPR018957 Zinc finger, C3HC4 RING-type
dominant1	Solyc01g104010.2.1	56.3799	270.187	263.481	-1.94669	-2.03396	0.087156	2.3e-95	6.52e-108	0.221027		F2E2.8 (AHRD V1 ***- Q9LM58_ARATH)
underdominant1	Solyc01g104200.2.1	6.38263	1.47793	4.52895	0.239288	1.70485	-1.46795	0.564189	0.000407216	0.000458755		Fatty acyl coA reductase (AHRD V1 **** Q8L4M0_WHEAT); contains Interpro domain(s) IPR013120 Male sterility, NAD-binding
underdominant2	Solyc01g104740.2.1	1827.56	123.903	436.366	2.32293	4.08966	-1.76675	2.98e-304	0	2.04e-156		Multiprotein bridging factor 1 (AHRD V1 ***- C8C4P8_WHEAT); contains Interpro domain(s) IPR013729 Multiprotein bridging factor 1, N-terminal
dominant2	Solyc01g104750.2.1	12.7653	1.80643	2.79549	2.16718	2.70519	-0.536266	1.31e-07	6.23e-11	0.237121		MtN21 nodulin protein-like (AHRD V1 ***- B6TBZ6_MAIZE); contains Interpro domain(s) IPR000620 Protein of unknown function DUF6, transmembrane
additive1	Solyc01g104760.2.1	69.1452	10.8848	3.77871	4.16311	2.59142	1.57546	1.06e-53	3.75e-32	1.21e-07	Trihelix	Homeodomain-like (AHRD V1 *-*- A7UQU9_MEDTR)
dominant2	Solyc01g104860.2.1	8.51018	2.74446	3.18261	1.66741	1.90353	-0.234304	2.28e-05	1.13e-06	0.699169		Peroxidase (AHRD V1 **** Q5K4K5_GOSHI); contains Interpro domain(s) IPR002016 Haem peroxidase, plant/fungal/bacterial
dominant1	Solyc01g105390.2.1	0	1.36063	2.26106	-6.20408	-5.92078	-0.659106	0.000311245	0.00282296	0.193374		Phospho-2-dehydro-3-deoxyheptonate aldolase 2 (AHRD V1 ***- B6UAK5_MAIZE); contains Interpro domain(s) IPR002480 DAHP synthetase, class II
dominant2	Solyc01g105420.2.1	29.7856	9.59463	16.3515	1.00628	1.67154	-0.665189	0.000133505	8.98e-11	0.00588758		Phospho-2-dehydro-3-deoxyheptonate aldolase 2 (AHRD V1 ***- B6UAK5_MAIZE); contains Interpro domain(s) IPR002480 DAHP synthetase, class II
dominant2	Solyc01g105500.2.1	124.461	53.4374	64.0872	1.00749	1.21851	-0.210955	1.29e-16	4.28e-24	0.0775413		Endo-1 4-beta-xylanase (AHRD V1 ***- B6SW51_MAIZE); contains Interpro domain(s) IPR013781 Glycoside hydrolase, subgroup, catalytic core
underdominant1	Solyc01g105660.2.1	8.51018	1.59524	9.31487	0.248488	2.68701	-2.4416	0.526266	1.07e-11	8.24e-12		1-aminocyclopropane-1-carboxylate oxidase (AHRD V1 **-- ACCO_TOBAC); contains Interpro domain(s) IPR005123 Oxoglutarate and iron-dependent oxygenase
dominant2	Solyc01g105720.2.1	681.878	246.355	321.577	1.15093	1.48567	-0.334726	2.2e-81	1.76e-136	3.02e-08		Unknown Protein (AHRD V1)
dominant1	Solyc01g105860.2.1	1.06377	4.7855	5.53616	-3.7914	-3.6658	-0.150181	1.53e-06	2.69e-06	0.687965		(R)-limonene synthase (AHRD V1 ***- B9T537_RICCO); contains Interpro domain(s) IPR005630 Terpene synthase, metal-binding domain
dominant2	Solyc01g106180.1.1	24.4668	8.65598	13.4327	1.66637	2.2274	-0.560733	1.67e-09	2.4e-16	0.0307682		CK25 (AHRD V1 ***- Q1W1G0_TOBAC)
dominant1	Solyc01g106400.2.1	3.19132	8.72603	10.9627	-1.52039	-1.24097	-0.281384	0.000122011	0.00170591	0.34113		Peptide methionine sulfoxide reductase msrB (AHRD V1 ***- B6T2C6_MAIZE); contains Interpro domain(s) IPR002579 Methionine sulphoxide reductase B
dominant1	Solyc01g106410.1.1	6.38263	34.1306	26.8826	-1.00058	-1.38055	0.37964	4.01e-06	5.48e-11	0.0342265		Cc-nbs-lrr, resistance protein
dominant2	Solyc01g106450.2.1	771.235	320.948	385.595	1.21016	1.42748	-0.217303	2.36e-95	7.02e-136	0.000143952		L-galactose dehydrogenase (AHRD V1 **-* Q07A10_NICLS); contains Interpro domain(s) IPR001395 Aldo/keto reductase
underdominant1	Solyc01g106660.1.1	28.7218	9.5708	32.3639	-0.285185	1.41647	-1.70221	0.234657	5.45e-11	7e-19		Ulp1 protease family C-terminal catalytic domain containing protein (AHRD V1 *-*- Q60D46_SOLDE); contains Interpro domain(s) IPR015410 Region of unknown function DUF1985
dominant2	Solyc01g106820.2.1	490.399	154.563	230.004	1.21739	1.74842	-0.531027	1.65e-76	1.28e-156	3.12e-15		Peptidase M50 family (AHRD V1 ***- B6UET0_MAIZE)
dominant1	Solyc01g106870.2.1	1.06377	6.23981	8.5098	-3.48001	-3.07597	-0.416732	3.44e-09	6.97e-07	0.182288		Receptor kinase 3 (AHRD V1 ***- Q948X3_BRACM); contains Interpro domain(s) IPR000719 Protein kinase, core
dominant1	Solyc01g106890.2.1	2.12754	7.08416	10.5071	-2.00384	-1.46767	-0.539471	7.94e-07	0.000533723	0.0497391		Unknown Protein (AHRD V1)
dominant1	Solyc01g106910.2.1	161.693	527.192	394.972	-1.212	-1.67028	0.458251	4.37e-48	3.94e-96	2.49e-11		Unknown Protein (AHRD V1)
recessive2	Solyc01g107170.2.1	3.19132	4.43338	8.98941	-1.26843	-0.266188	-1.00466	0.0013111	0.542221	0.00133822	C2H2	Zinc finger protein (AHRD V1 ***- A0T3Q5_SOLTU); contains Interpro domain(s) IPR007087 Zinc finger, C2H2-type
dominant2	Solyc01g107190.2.1	207.436	100.984	81.9701	1.54732	1.20847	0.33895	4.81e-45	4.53e-30	0.000998759	LOB	LOB domain protein 38 (AHRD V1 *-*- D7LT02_ARALY); contains Interpro domain(s) IPR004883 Lateral organ boundaries, LOB
dominant2	Solyc01g107460.2.1	30.8494	4.57431	7.32445	2.00823	2.62543	-0.616622	2.56e-15	4.26e-24	0.0338445		Unknown Protein (AHRD V1)
overdominant1	Solyc01g107470.2.1	11.7015	50.0347	19.6369	-0.654586	-2.01261	1.35793	0.015522	1.21e-18	1.68e-13		Unknown Protein (AHRD V1)
recessive1	Solyc01g107590.2.1	26.5943	12.972	3.69305	2.80697	0.946803	1.864	2.84e-22	2.02e-05	1.95e-11		Cinnamyl alcohol dehydrogenase (AHRD V1 **** C1IC55_GOSHI); contains Interpro domain(s) IPR002085 Alcohol dehydrogenase superfamily, zinc-containing
overdominant2	Solyc01g107910.2.1	4.25509	9.26572	1.13053	1.80351	-1.20788	3.02296	0.0011232	0.00138663	2.29e-14		Caffeoyl CoA 3-O-methyltransferase (AHRD V1 **** Q5I2D1_9ROSI); contains Interpro domain(s) IPR002935 O-methyltransferase, family 3
overdominant1	Solyc01g107990.2.1	7.44641	13.3946	3.90203	0.538336	-1.31951	1.86	0.140251	0.000376262	1.37e-09		MAPprotein kinase-like protein (AHRD V1 **-- Q9LT86_ARATH); contains Interpro domain(s) IPR017946 PLC-like phosphodiesterase, TIM beta/alpha-barrel domain
recessive2	Solyc01g108100.2.1	4.25509	4.69162	10.6544	-1.83928	-0.707134	-1.13544	2.15e-05	0.222719	0.000117074		Unknown Protein (AHRD V1)
recessive2	Solyc01g108320.2.1	11.7015	19.7279	51.1786	-2.00804	-0.680522	-1.32834	8.51e-23	0.00272012	2.32e-18		Peroxidase (AHRD V1 ***- Q43004_ORYSJ); contains Interpro domain(s) IPR002016 Haem peroxidase, plant/fungal/bacterial
dominant1	Solyc01g108520.1.1	12.7653	22.4255	28.1604	-1.59546	-1.30735	-0.288923	3.69e-09	2.17e-06	0.121061		Acetyl esterase (AHRD V1 *--- AES_ECOL6); contains Interpro domain(s) IPR013094 Alpha/beta hydrolase fold-3
additive1	Solyc01g108610.2.1	6.38263	5.39524	2.53169	2.4512	1.31111	1.14502	3.76e-09	0.000493561	0.00420588		Cyclin-dependent kinase inhibitor 12 (AHRD V1 ***- Q6T2Z2_SOYBN); contains Interpro domain(s) IPR016701 Cyclin-dependent kinase inhibitor, plant
dominant2	Solyc01g108630.2.1	76.5916	14.0278	16.5228	2.26333	2.44913	-0.185354	9.39e-40	1.87e-48	0.335152		Nitrite reductase (AHRD V1 ***- Q76KB0_TOBAC); contains Interpro domain(s) IPR006067 Nitrite and sulphite reductase 4Fe-4S region
additive2	Solyc01g109100.2.1	3.19132	7.64727	18.6606	-2.83529	-1.5928	-1.24644	1.7e-13	0.000243392	2.09e-07		Unknown Protein (AHRD V1)
overdominant3	Solyc01g109220.2.1	0	10.0162	3.36076	-6.7825	-8.70758	1.55081	2.18e-06	1.14e-15	3.55e-06		Mitochondrial import receptor subunit TOM6 homolog (AHRD V1 ***- TOM6_ARATH)
dominant1	Solyc01g109420.2.1	0	7.85867	5.06339	-1.40624	-2.14307	0.733906	0.00305186	1.5e-06	0.0563279		Flavoprotein wrbA (AHRD V1 ***- B6SPB2_MAIZE); contains Interpro domain(s) IPR010089 Flavoprotein WrbA
dominant2	Solyc01g109440.2.1	10.6377	2.95565	3.80954	1.08829	1.42637	-0.337114	0.00281921	0.000132295	0.47322		Unknown Protein (AHRD V1)
dominant2	Solyc01g109550.2.1	18.0841	5.84084	6.48855	1.38885	1.52561	-0.135866	1.82e-06	8.21e-08	0.751217	mTERF	Mitochondrial transcription termination factor (Fragment) (AHRD V1 *--- C6FB12_PSEMZ); contains Interpro domain(s) IPR003690 Mitochodrial transcription termination factor-related
underdominant2	Solyc01g109610.2.1	6.38263	1.05555	2.79549	1.12906	2.55784	-1.43086	0.00992114	5.13e-07	0.00950593		2-hydroxyacid dehydrongenase (Fragment) (AHRD V1 *-*- C6F725_PSEMZ)
recessive2	Solyc01g109670.2.1	1.06377	2.53327	6.55021	-2.10704	-0.740731	-1.37333	9.96e-05	0.237524	0.000384868		MYB transcription factor (AHRD V1 *-*- Q9SIJ5_ARATH); contains Interpro domain(s) IPR015609 Molecular chaperone, heat shock protein, Hsp40, DnaJ
overdominant3	Solyc01g109680.2.1	0	6.92022	3.0353	-1.43246	-2.67237	1.2354	0.00998079	5.5e-08	0.000641393		Unknown Protein (AHRD V1)
dominant2	Solyc01g109710.2.1	62.7626	23.7864	33.0833	1.00613	1.41758	-0.411358	2.7e-10	2.71e-19	0.00675976		Universal stress protein (AHRD V1 **-- B6SNQ1_MAIZE); contains Interpro domain(s) IPR006016 UspA
dominant2	Solyc01g109850.2.1	6825.16	3080.6	2828.24	1.31047	1.13922	0.171256	1.72e-164	1.49e-127	0.00038223		Diaminopimelate decarboxylase (AHRD V1 **** D2DKE7_SOYBN); contains Interpro domain(s) IPR002986 Diaminopimelate decarboxylase
dominant2	Solyc01g110360.2.1	275.517	51.8177	53.4842	2.57405	2.56879	0.00542649	8.45e-122	3.84e-130	1		Fructose-bisphosphate aldolase (AHRD V1 ***- B0FPD8_SOLTU); contains Interpro domain(s) IPR000741 Fructose-bisphosphate aldolase, class-I
dominant1	Solyc01g110430.2.1	0	1.40746	1.87394	-5.94495	-5.92078	-0.398497	0.000900999	0.00157271	0.580456		Unknown Protein (AHRD V1)
dominant1	Solyc01g111080.2.1	4.25509	12.5269	12.9223	-1.64203	-1.68078	0.0370283	1.35e-05	1e-05	1		Gibberellin-regulated protein 2 (AHRD V1 *--- B6UGG6_MAIZE); contains Interpro domain(s) IPR003854 Gibberellin regulated protein
dominant1	Solyc01g111110.2.1	1.06377	13.8396	8.87293	-3.51161	-4.18627	0.6625	2.13e-09	5.61e-15	0.0135642		Unknown Protein (AHRD V1)
additive1	Solyc01g111220.2.1	25.5305	11.4004	4.49129	2.756	1.41248	1.34638	2.4e-23	2.63e-09	8.75e-07		Glutamyl-tRNA(Gln) amidotransferase subunit A (AHRD V1 ***- B2WKK5_PYRTR); contains Interpro domain(s) IPR000120 Amidase signature enzyme
dominant2	Solyc01g111280.2.1	34.0407	7.36561	12.0007	1.65847	2.31935	-0.660612	1.02e-13	2.48e-24	0.00669367	CSD	Cold shock protein-1 (AHRD V1 *-*- Q8LPA7_WHEAT); contains Interpro domain(s) IPR002059 Cold-shock protein, DNA-binding
dominant2	Solyc01g111500.2.1	5.31886	3.28415	3.0113	1.4994	1.25082	0.251301	0.00166387	0.00307797	0.659752	MYB	MYB transcription factor (AHRD V1 **** B9H191_POPTR); contains Interpro domain(s) IPR015495 Myb transcription factor
dominant2	Solyc01g111510.2.1	2796.66	1223.41	1431.99	1.12335	1.29907	-0.175716	1.02e-118	1.47e-160	0.000153046		Ascorbate peroxidase (AHRD V1 **** Q8W4V7_CAPAN); contains Interpro domain(s) IPR002207 Plant ascorbate peroxidase
dominant1	Solyc01g111670.2.1	7.44641	39.479	31.2574	-1.18035	-1.5532	0.372479	1.37e-08	1.35e-14	0.0213289		Unknown Protein (AHRD V1); contains Interpro domain(s) IPR009688 Protein of unknown function DUF1279
dominant1	Solyc01g111810.2.1	1.06377	19.0475	18.8079	-2.84992	-2.89273	0.0393737	1.86e-15	7.49e-17	0.797863		Structural constituent of ribosome (AHRD V1 **-- D7KIV9_ARALY); contains Interpro domain(s) IPR005484 Ribosomal protein L18/L5
overdominant1	Solyc01g111880.2.1	17.0204	28.3366	8.90376	0.679499	-1.0344	1.7149	0.0091884	2.95e-05	2.81e-15		Tyrosine-protein kinase transforming protein Src (AHRD V1 *-** SRC_AVIST); contains Interpro domain(s) IPR015783 ATMRK serine/threonine protein kinase-like
recessive2	Solyc01g112010.2.1	7.44641	11.5414	24.2584	-1.27406	-0.254583	-1.02038	5.36e-07	0.320096	8.87e-07		Pre-rRNA-processing protein ESF2 (AHRD V1 ***- D0MVG4_PHYIN)
dominant1	Solyc01g112040.2.1	1.06377	5.13721	5.29636	-1.51251	-1.49014	-0.0260144	0.00203296	0.00256717	1		Unknown Protein (AHRD V1)
recessive1	Solyc01g112230.2.1	1.06377	1.94695	0	6.16174	0.173817	6.67591	0.000392014	1	2.26e-06		PGPS/NH21 (AHRD V1 **-- Q9ZTM1_PETHY); contains Interpro domain(s) IPR000316 Plant EC metallothionein-like protein, family 15
dominant1	Solyc01g112370.2.1	0	2.04083	2.29189	-6.20408	-6.45389	-0.124541	0.000158504	5.21e-05	0.815263		Chromosome 02 contig 1 DNA sequence (AHRD V1 ***- Q01DW5_OSTTA)
dominant1	Solyc01g112380.2.1	0	13.6518	11.1716	-2.05522	-2.38447	0.326345	7.29e-07	3.21e-09	0.343938		Unknown Protein (AHRD V1)
dominant1	Solyc02g011820.1.1	3.19132	8.09308	8.09869	-1.61613	-1.68563	0.0668411	0.000475416	0.000117058	0.877074		Hypothetical chloroplast RF1 (AHRD V1 ***- B1NWK7_MANES)
dominant1	Solyc02g014500.1.1	2.12754	6.5681	5.89245	-1.97445	-2.15649	0.176999	0.000501005	3.78e-05	0.545148		Unknown Protein (AHRD V1)
overdominant1	Solyc02g020920.1.1	4.25509	14.2626	6.93733	-0.40336	-1.5107	1.10739	0.270024	3.46e-06	2.97e-05		Unknown Protein (AHRD V1)
dominant2	Solyc02g020940.2.1	74.4641	11.0019	20.9901	1.96206	2.82697	-0.864817	4.94e-31	2.17e-58	4.25e-06		Glyceraldehyde-3-phosphate dehydrogenase (AHRD V1 **** D7UNZ5_BRARC); contains Interpro domain(s) IPR000173 Glyceraldehyde 3-phosphate dehydrogenase
dominant2	Solyc02g020990.2.1	75.5278	31.2457	29.7157	1.19721	1.07424	0.12319	9.63e-14	2.44e-12	0.469046		Unknown Protein (AHRD V1)
dominant1	Solyc02g021220.1.1	0	3.94073	7.1463	-1.91255	-1.07731	-0.840104	1.7e-05	0.00948472	0.0242186		Subtilisin-like protease (AHRD V1 **-- A9XG40_TOBAC); contains Interpro domain(s) IPR015500 Peptidase S8, subtilisin-related
recessive2	Solyc02g021690.2.1	72.3365	96.0129	209.86	-1.68105	-0.597217	-1.08398	1.67e-45	5.13e-06	3.2e-30		Methyltransferase-like protein 11A (AHRD V1 ***- D3PG00_9MAXI); contains Interpro domain(s) IPR008576 Protein of unknown function DUF858, methyltransferase-like
underdominant1	Solyc02g031790.1.1	10.6377	5.86447	14.6797	-0.120653	1.14096	-1.26234	0.575844	0.000122823	2.28e-07		Receptor like kinase, RLK
dominant1	Solyc02g031980.2.1	4.25509	19.5638	20.7503	-1.88497	-1.8482	-0.0381463	2.91e-11	3.8e-11	0.852604		Urease accessory protein ureD (AHRD V1 ***- B9A9D1_MORAL); contains Interpro domain(s) IPR002669 Urease accessory protein UreD
dominant1	Solyc02g032460.1.1	3.19132	21.6983	21.9973	-2.707	-2.72433	0.0146934	1.02e-16	1.29e-17	0.908797		Unknown Protein (AHRD V1)
overdominant1	Solyc02g032820.2.1	3.19132	11.4707	4.87841	-0.157346	-1.38816	1.23137	0.75038	8.18e-05	1.55e-05		Calcium-dependent protein kinase (AHRD V1 ***- Q8RW36_SOLLC); contains Interpro domain(s) IPR002290 Serine/threonine protein kinase
recessive2	Solyc02g037550.2.1	7.44641	3.65949	16.3379	-1.87681	0.223423	-2.10332	5.08e-06	0.379646	6.27e-12		Auxin efflux carrier family protein (AHRD V1 **** D7KJ74_ARALY); contains Interpro domain(s) IPR004776 Auxin efflux carrier
recessive2	Solyc02g037590.1.1	4.25509	3.75317	9.67116	-1.24947	0.0986029	-1.35065	0.0020808	0.834634	2.31e-05		Unknown Protein (AHRD V1)
recessive1	Solyc02g055370.2.1	2958.35	3050.8	1443.37	1.1363	0.0111455	1.12516	7.24e-145	0.699385	1.29e-147	ABI3VP1	Transcriptional factor B3 family protein (AHRD V1 ***- D7LIC1_ARALY); contains Interpro domain(s) IPR003340 Transcriptional factor B3
dominant2	Solyc02g062340.2.1	161.693	60.7547	82.2304	1.13312	1.51867	-0.385507	6.55e-19	4.93e-33	0.00179227		Fructose-bisphosphate aldolase (AHRD V1 ***- Q9SXX4_NICPA); contains Interpro domain(s) IPR000741 Fructose-bisphosphate aldolase, class-I
dominant2	Solyc02g062390.2.1	14.8928	6.42779	5.62865	1.34206	1.04261	0.300822	0.000123894	0.00098873	0.506636		Unknown Protein (AHRD V1); contains Interpro domain(s) IPR000167 Dehydrin
underdominant1	Solyc02g062400.2.1	2.12754	1.17285	6.22475	-0.135302	2.2117	-2.35179	0.536583	4.51e-05	8.61e-08	SRS	Short internode related sequence 5 (AHRD V1 **-- D2KC76_BRARP); contains Interpro domain(s) IPR007818 Protein of unknown function DUF702
dominant1	Solyc02g062630.1.1	21.2754	58.7622	52.2955	-1.43903	-1.65231	0.21296	1.57e-13	1.58e-18	0.121515		Pentatricopeptide repeat-containing protein (AHRD V1 ***- D7KYV5_ARALY); contains Interpro domain(s) IPR002885 Pentatricopeptide repeat
overdominant1	Solyc02g062760.2.1	56.3799	162.796	71.3705	0.0255959	-1.2138	1.23945	0.924771	8.52e-30	3.41e-37	C2C2-GATA	GATA transcription factor 19 (AHRD V1 *-** B6TS85_MAIZE); contains Interpro domain(s) IPR000679 Zinc finger, GATA-type
underdominant1	Solyc02g063030.2.1	292.537	76.355	157.959	0.854561	1.8739	-1.01935	1.66e-15	1.14e-58	1.98e-18		LuxR family transcriptional regulator (Fragment) (AHRD V1 *-*- D9ZBL3_9CARY)
dominant1	Solyc02g063040.2.1	14.8928	66.9487	56.1427	-1.62128	-1.92229	0.300639	1.74e-20	2.07e-30	0.0137712		Unknown Protein (AHRD V1)
dominant2	Solyc02g063150.2.1	1254.19	107.999	147.691	3.23955	3.64596	-0.406362	0	0	2.96e-09		Ribulose bisphosphate carboxylase small chain (AHRD V1 ***- Q84QE5_TOBAC); contains Interpro domain(s) IPR000894 Ribulose bisphosphate carboxylase, small chain
dominant1	Solyc02g063300.2.1	2.12754	10.6263	8.69478	-1.52481	-1.86874	0.341815	0.000133424	4.6e-07	0.182912		Unknown Protein (AHRD V1)
dominant1	Solyc02g063480.2.1	5.31886	10.8846	10.6235	-1.38399	-1.46362	0.0780885	0.000755424	0.000185345	0.772984		Xylanase inhibitor (Fragment) (AHRD V1 **-- Q53IQ4_WHEAT); contains Interpro domain(s) IPR001461 Peptidase A1
recessive2	Solyc02g064720.2.1	10.6377	10.9785	23.3128	-1.10155	-0.0870132	-1.01536	2.27e-05	0.907938	8.05e-07		Phototropic-responsive NPH3 family protein (AHRD V1 **-- D7MMM6_ARALY); contains Interpro domain(s) IPR004249 NPH3
dominant2	Solyc02g064730.2.1	1228.66	200.494	252.022	2.44863	2.72904	-0.28038	0	0	1.22e-06		Expressed protein having alternate splicing products (AHRD V1 *--- Q75KB8_ORYSJ); contains Interpro domain(s) IPR015023 Protein of unknown function DUF1909
dominant1	Solyc02g065340.1.1	47.8697	217.714	174.975	-1.56284	-1.92471	0.361765	2.27e-35	9.43e-55	0.000440449	ABI3VP1	B3 domain-containing protein REM14 (AHRD V1 ***- REM14_ARATH); contains Interpro domain(s) IPR003340 Transcriptional factor B3
dominant2	Solyc02g065400.2.1	2194.56	773.635	1053.54	1.22365	1.61949	-0.395845	7.79e-137	1.56e-239	2.09e-16		Oxygen-evolving enhancer protein 1 of photosystem II (AHRD V1 ***- A8J0E4_CHLRE); contains Interpro domain(s) IPR002628 Photosystem II manganese-stabilizing protein PsbO
additive1	Solyc02g065420.2.1	5.31886	3.96436	0.71258	3.60391	1.23906	2.38412	1.04e-11	0.00250389	3.34e-06		UPF0497 membrane protein At3g50810 (AHRD V1 ***- U497K_ARATH); contains Interpro domain(s) IPR006702 Uncharacterised protein family UPF0497, trans-membrane plant
dominant1	Solyc02g065480.2.1	2.12754	13.2537	17.6225	-1.97393	-1.61244	-0.363348	1.58e-10	2.43e-07	0.0919007		Ternary complex factor MIP1 (AHRD V1 **-- B6UE27_MAIZE); contains Interpro domain(s) IPR006869 Protein of unknown function DUF547
dominant2	Solyc02g065590.2.1	20.2117	11.9635	13.8198	1.1805	1.31651	-0.135637	1.19e-05	2.01e-07	0.524866		Alpha/beta hydrolase fold-3 (AHRD V1 *--- C8PY72_9GAMM); contains Interpro domain(s) IPR002018 Carboxylesterase, type B
recessive1	Solyc02g065730.1.1	10.6377	12.4562	0	8.14655	-0.530779	9.37173	1.54e-15	0.151047	2.01e-32	MADS	MADS box transcription factor (AHRD V1 ***- Q689E7_GENTR); contains Interpro domain(s) IPR002100 Transcription factor, MADS-box
dominant2	Solyc02g065780.1.1	43.6147	17.1242	21.6239	1.10403	1.37296	-0.268739	1.99e-08	7.51e-13	0.139867		Unknown Protein (AHRD V1)
dominant1	Solyc02g066820.1.1	0	3.7768	5.06339	-3.6348	-3.32662	-0.332765	7.8e-07	7.02e-06	0.337668		Unknown Protein (AHRD V1)
dominant1	Solyc02g066990.2.1	1.06377	5.60644	11.5211	-4.83609	-3.87635	-0.985739	4.09e-14	1.33e-07	0.00029848		Unknown Protein (AHRD V1)
overdominant1	Solyc02g067440.2.1	82.9742	229.065	92.1448	-0.152335	-1.51329	1.36099	0.233882	1.51e-53	7.26e-61		Cupin RmlC-type (AHRD V1 **-- B4F886_MAIZE); contains Interpro domain(s) IPR012864 Protein of unknown function DUF1637
overdominant1	Solyc02g067580.2.1	434.019	1200.28	594.304	-0.3125	-1.37518	1.06268	7.84e-09	1.69e-156	4.39e-112		B12D-like protein (AHRD V1 ***- D2XQY6_WOLAR); contains Interpro domain(s) IPR010530 B12D
recessive2	Solyc02g067800.2.1	4.25509	11.1188	26.8278	-2.06892	-0.838599	-1.23193	4.63e-14	0.00423962	3.04e-09	LOB	LOB domain protein 1 (AHRD V1 ***- B2KKZ3_ORYSJ); contains Interpro domain(s) IPR004883 Lateral organ boundaries, LOB
dominant1	Solyc02g067810.1.1	3.19132	12.9725	12.5283	-1.62038	-1.72334	0.101272	1.42e-05	1.44e-06	0.721518		Genomic DNA chromosome 5 TAC clone K21I16 (AHRD V1 ***- Q9FI64_ARATH)
dominant2	Solyc02g068140.2.1	9.57395	5.63007	4.25832	1.66019	1.17254	0.489817	5.31e-06	0.000451932	0.18997		Nodulin-like protein (AHRD V1 ***- B6U8U8_MAIZE); contains Interpro domain(s) IPR010658 Nodulin-like
dominant1	Solyc02g068290.1.1	22.3392	45.649	47.3863	-1.24092	-1.23017	-0.0110591	2.63e-10	1.38e-10	0.972236		Unknown Protein (AHRD V1)
dominant2	Solyc02g068760.2.1	37.232	9.64127	17.6294	1.07726	1.87664	-0.799354	1.78e-07	1.1e-18	0.000154053		Pentatricopeptide repeat-containing protein (AHRD V1 ***- D7LHS5_ARALY); contains Interpro domain(s) IPR002885 Pentatricopeptide repeat
dominant1	Solyc02g069050.1.1	24.4668	47.0795	60.562	-1.35908	-1.04383	-0.315553	3.17e-15	2.08e-09	0.013177		Genomic DNA chromosome 5 P1 clone MFC19 (AHRD V1 ***- Q9FHI2_ARATH); contains Interpro domain(s) IPR007658 Protein of unknown function DUF594
dominant2	Solyc02g069140.1.1	23.403	4.57431	3.80954	2.53223	2.22892	0.305911	1.13e-16	1.3e-15	0.412096		Leucyl-tRNA synthetase (AHRD V1 **** Q0IF77_AEDAE); contains Interpro domain(s) IPR004493 Leucyl-tRNA synthetase, class Ia, archaeal/eukaryotic cytosolic
dominant2	Solyc02g069170.1.1	580.82	142.834	135.985	2.46658	2.35416	0.112488	1.06e-165	2.89e-156	0.199663		Os12g0574800 protein (Fragment) (AHRD V1 *-*- Q0IME3_ORYSJ); contains Interpro domain(s) IPR006565 Bromodomain transcription factor
recessive2	Solyc02g069280.2.1	2.12754	3.4483	7.79722	-1.80101	-0.666363	-1.13903	0.000132067	0.217639	0.000460378		ARGONAUTE 1 (AHRD V1 ***- D6RUV9_TOBAC); contains Interpro domain(s) IPR003165 Stem cell self-renewal protein Piwi
dominant2	Solyc02g069290.2.1	12.7653	8.11629	6.60503	1.46731	1.162	0.306511	2.98e-06	0.000116203	0.278062		Transducin-like (AHRD V1 **-- Q6H6D6_ORYSJ); contains Interpro domain(s) IPR011989 Armadillo-like helical
overdominant1	Solyc02g069420.2.1	14.8928	43.5379	10.716	0.506016	-1.56102	2.06782	0.0465533	2.05e-14	6.48e-30		Phospholipid-translocating P-type ATPase flippase family protein (AHRD V1 **** A2DBI9_TRIVA); contains Interpro domain(s) IPR006539 ATPase, P-type, phospholipid-translocating, flippase
dominant1	Solyc02g069430.2.1	5.31886	19.4701	12.124	-1.53042	-2.29339	0.761537	4.14e-05	2.72e-11	0.00158017		Phospholipid-transporting ATPase (AHRD V1 **** C1HB29_PARBA); contains Interpro domain(s) IPR001757 ATPase, P-type, K/Mg/Cd/Cu/Zn/Na/Ca/Na/H-transporter
dominant1	Solyc02g069530.1.1	5.31886	33.3335	20.6818	-1.41515	-2.13437	0.71851	1.31e-07	5.15e-18	7.24e-05		Unknown Protein (AHRD V1)
dominant1	Solyc02g069540.1.1	11.7015	23.8805	21.8808	-1.17275	-1.36183	0.188511	4.48e-05	8.31e-07	0.389385		Unknown Protein (AHRD V1)
dominant1	Solyc02g069590.2.1	259.56	739.204	630.228	-1.21209	-1.49347	0.28136	2.12e-84	2.18e-133	6.91e-08		Coatomer protein epsilon subunit family protein (AHRD V1 ***- D7KFM4_ARALY); contains Interpro domain(s) IPR006822 Coatomer, epsilon subunit
dominant1	Solyc02g069840.2.1	29.7856	110.182	86.6498	-1.42246	-1.81841	0.39576	7.33e-22	1.19e-37	0.000285957		50S ribosomal protein L20 (AHRD V1 ***- B9GNB5_POPTR); contains Interpro domain(s) IPR005812 Ribosomal protein L20, bacterial-type
dominant2	Solyc02g069910.1.1	80.8467	31.9259	21.3772	2.00654	1.38259	0.624438	7.8e-39	4.72e-23	4.42e-05		Unknown Protein (AHRD V1)
dominant2	Solyc02g070220.2.1	62.7626	27.7273	39.1779	1.13576	1.58051	-0.444664	1.5e-11	1.16e-21	0.00450117		DNA primase/helicase (AHRD V1 **-- C3QJ18_9BACE); contains Interpro domain(s) IPR006154 Toprim domain, subgroup
additive1	Solyc02g070430.2.1	38.2958	12.8081	1.75745	4.18863	1.26427	2.93348	1.13e-35	2.41e-08	2.85e-17		Gibberellin 2-oxidase 1 (AHRD V1 **** A7LCJ5_SOLTU); contains Interpro domain(s) IPR005123 Oxoglutarate and iron-dependent oxygenase
dominant2	Solyc02g070690.1.1	56.3799	25.0527	24.481	1.62238	1.53339	0.0892973	4.17e-18	1.19e-17	0.658228		C2 domain-containing protein (AHRD V1 ***- D7LFS6_ARALY); contains Interpro domain(s) IPR018029 C2 membrane targeting protein
dominant2	Solyc02g070750.1.1	7.44641	2.6742	4.58378	1.22443	1.95404	-0.729295	0.000962638	1.83e-07	0.0517201		Cc-nbs, resistance protein fragment
dominant2	Solyc02g070940.1.1	774.426	150.878	249.692	1.88353	2.56502	-0.681477	5.44e-120	4.51e-219	1.03e-16		Chlorophyll a/b binding protein (AHRD V1 **** Q41422_SOLTU); contains Interpro domain(s) IPR001344 Chlorophyll A-B binding protein
dominant2	Solyc02g070950.1.1	91.4844	6.02861	8.66395	3.76867	4.24615	-0.476668	1.83e-77	9.06e-99	0.0689425		Chlorophyll a/b binding protein (AHRD V1 **** Q41422_SOLTU); contains Interpro domain(s) IPR001344 Chlorophyll A-B binding protein
underdominant2	Solyc02g070970.1.1	51.0611	2.76788	7.50943	3.17932	4.56908	-1.39001	5.53e-31	2.5e-53	4.3e-05		Chlorophyll a/b binding protein (AHRD V1 **** Q41422_SOLTU); contains Interpro domain(s) IPR001344 Chlorophyll A-B binding protein
underdominant2	Solyc02g070980.1.1	71.2727	0.727256	4.135	4.424	6.8061	-2.38663	2.43e-69	2.76e-99	1.45e-07		Chlorophyll a/b binding protein (AHRD V1 **** Q41422_SOLTU); contains Interpro domain(s) IPR001344 Chlorophyll A-B binding protein
underdominant2	Solyc02g070990.1.1	46.806	0.234612	1.84311	5.02165	7.78032	-2.77413	1.09e-56	9.11e-71	0.000294235		Chlorophyll a/b binding protein (AHRD V1 **** Q41422_SOLTU); contains Interpro domain(s) IPR001344 Chlorophyll A-B binding protein
dominant2	Solyc02g071000.1.1	69.1452	0.492644	0.71258	6.59979	7.13355	-0.524488	6.26e-88	5.01e-96	0.61422		Chlorophyll a/b binding protein (AHRD V1 **** Q41425_SOLTU); contains Interpro domain(s) IPR001344 Chlorophyll A-B binding protein
dominant2	Solyc02g071010.1.1	127.653	13.0657	23.8233	2.66757	3.49178	-0.824066	1.72e-66	2.55e-105	3.72e-06		Chlorophyll a/b binding protein (AHRD V1 **** Q41422_SOLTU); contains Interpro domain(s) IPR001344 Chlorophyll A-B binding protein
dominant2	Solyc02g071030.1.1	281.9	43.608	86.1496	1.84903	2.77346	-0.92442	1.31e-77	5.78e-160	2.06e-18		Chlorophyll a/b binding protein (AHRD V1 **** Q41422_SOLTU); contains Interpro domain(s) IPR001344 Chlorophyll A-B binding protein
dominant2	Solyc02g071100.2.1	9.57395	3.58881	2.1754	2.43431	1.69028	0.749371	3.34e-08	2.24e-05	0.111634		Purine permease family protein (AHRD V1 **-* D7MCV2_ARALY); contains Interpro domain(s) IPR004853 Protein of unknown function DUF250
dominant1	Solyc02g071300.1.1	30.8494	73.6109	66.1393	-1.03389	-1.2336	0.19956	5.27e-11	3.62e-16	0.0894049		Pentatricopeptide repeat-containing protein (AHRD V1 ***- D7MRE6_ARALY); contains Interpro domain(s) IPR002885 Pentatricopeptide repeat
dominant1	Solyc02g071500.2.1	36.1683	107.859	135.489	-1.96426	-1.68348	-0.281019	2.92e-51	8.58e-38	0.00209736		1-aminocyclopropane-1-carboxylate oxidase 1 (AHRD V1 **-- ACCO1_MALDO); contains Interpro domain(s) IPR005123 Oxoglutarate and iron-dependent oxygenase
additive2	Solyc02g071640.1.1	0	2.27545	5.68348	-7.51422	-6.62198	-1.27071	2.79e-09	9.7e-05	0.000756911		GDSL esterase/lipase At1g29670 (AHRD V1 ***- GDL15_ARATH); contains Interpro domain(s) IPR001087 Lipase, GDSL
overdominant1	Solyc02g071730.2.1	3.19132	15.6465	5.05655	-0.791355	-2.43518	1.64325	0.107344	8.17e-11	1.66e-09	MADS	MADS-box transcription factor AGAMOUS (AHRD V1 **-* Q8GTY3_HELAN); contains Interpro domain(s) IPR002100 Transcription factor, MADS-box IPR002487 Transcription factor, K-box
underdominant1	Solyc02g071750.2.1	47.8697	17.3352	43.1656	0.25165	1.52818	-1.27672	0.108249	1.74e-19	2.01e-16		Cyclic phosphodiesterase (AHRD V1 ***- D7M9D2_ARALY); contains Interpro domain(s) IPR012386 2 , 3 cyclic phosphodiesterase, plant
recessive2	Solyc02g071820.2.1	6.38263	5.06675	17.2902	-1.63829	0.118708	-1.75922	2.36e-06	0.72914	1.6e-10		Receptor like kinase, RLK
dominant2	Solyc02g072240.2.1	22.3392	6.14592	5.24153	1.55394	1.26711	0.288406	1.34e-06	1.97e-05	0.436638		Cellulose synthase (AHRD V1 **** Q6J8W9_9ROSI); contains Interpro domain(s) IPR005150 Cellulose synthase
dominant2	Solyc02g072270.2.1	121.27	57.5659	49.3527	1.32033	1.04913	0.271359	1.89e-25	2.06e-18	0.0307631		Zinc finger family protein (Fragment) (AHRD V1 *-*- D7M766_ARALY); contains Interpro domain(s) IPR011016 Zinc finger, RING-CH-type
dominant1	Solyc02g074600.2.1	14.8928	59.7222	45.2485	-1.09154	-1.5169	0.425138	1.01e-08	1.14e-16	0.00408016		Unknown Protein (AHRD V1)
underdominant1	Solyc02g076690.2.1	157.438	51.4426	125.509	0.272751	1.51875	-1.24606	0.00380871	2.7e-42	2.25e-31		Cathepsin B-like cysteine proteinase (AHRD V1 **-* CYSP_SCHMA); contains Interpro domain(s) IPR013128 Peptidase C1A, papain
dominant2	Solyc02g077050.2.1	53.1886	15.4351	20.1234	1.33949	1.68737	-0.347657	1.9e-13	2.83e-20	0.0781539		Cathepsin B-like cysteine proteinase (AHRD V1 **-* CYSP_SCHMA); contains Interpro domain(s) IPR013128 Peptidase C1A, papain
dominant1	Solyc02g077170.1.1	132.972	277.317	273.464	-1.02764	-1.0924	0.0647152	1.05e-34	8e-41	0.315986		X1 (Fragment) (AHRD V1 *--- Q7FSP8_MAIZE); contains Interpro domain(s) IPR005379 Region of unknown function XH
dominant1	Solyc02g077240.2.1	159.566	743.889	432.793	-1.34562	-2.16861	0.82296	3.85e-86	2.76e-253	1.53e-55		Pyruvate decarboxylase (AHRD V1 **** Q1I1D9_CITSI); contains Interpro domain(s) IPR012110 Pyruvate decarboxylase/indolepyruvate decarboxylase
underdominant1	Solyc02g077260.2.1	20.2117	11.307	28.7325	-0.174425	1.0918	-1.26661	0.341713	3.44e-06	3.23e-10		Calmodulin binding protein (AHRD V1 **-* B6TIB2_MAIZE); contains Interpro domain(s) IPR000048 IQ calmodulin-binding region
overdominant1	Solyc02g077300.1.1	3.19132	8.79649	4.135	-0.0425998	-1.12564	1.08382	1	0.00251878	0.000490966		Peroxidase 73 (AHRD V1 **** B6U0T8_MAIZE); contains Interpro domain(s) IPR002016 Haem peroxidase, plant/fungal/bacterial
dominant1	Solyc02g077620.1.1	7.44641	28.9936	33.5698	-2.07243	-1.9268	-0.146677	4.74e-15	4.64e-13	0.395378		Sulfotransferase 5a (AHRD V1 **** C5H9P6_BRARP); contains Interpro domain(s) IPR000863 Sulfotransferase
dominant2	Solyc02g077670.2.1	1337.16	436.714	681.054	1.109	1.70311	-0.594109	6.06e-114	9.24e-265	7.92e-34		Chaperone protein dnaJ 2 (AHRD V1 ***- DNAJ2_ARATH); contains Interpro domain(s) IPR003095 Heat shock protein DnaJ
dominant1	Solyc02g077690.2.1	35.1045	75.1598	112.313	-1.52659	-1.01323	-0.513562	5.98e-27	3.91e-12	2.75e-06		Unknown Protein (AHRD V1)
dominant2	Solyc02g077880.2.1	2439.23	1021.62	1324.48	1.08513	1.41475	-0.329623	1.41e-74	1.05e-125	1.33e-08		Auxin-repressed protein (AHRD V1 ***- Q6PXE1_9SOLN); contains Interpro domain(s) IPR008406 Dormancyauxin associated
dominant2	Solyc02g077930.1.1	7.44641	1.87669	3.66222	1.60765	2.48325	-0.875253	3.35e-05	4.63e-10	0.0376972		Unknown Protein (AHRD V1)
recessive1	Solyc02g077970.2.1	228.711	294.956	105.081	1.3185	-0.219864	1.53847	1.17e-51	0.00207796	9.53e-91		Late embryo abundance protein (Fragment) (AHRD V1 *-*- C6F8V9_PSEMZ)
dominant1	Solyc02g078110.1.1	0	5.86447	3.66222	-6.85982	-7.96668	0.731878	4.81e-07	1.98e-11	0.0373391		Unknown Protein (AHRD V1)
overdominant1	Solyc02g078150.2.1	13.829	63.8984	18.7222	-0.527279	-2.3279	1.80064	0.0383514	1.82e-32	1.74e-31		Plant-specific domain TIGR01615 family protein (AHRD V1 *-*- B6UDN7_MAIZE); contains Interpro domain(s) IPR006502 Protein of unknown function DUF506, plant
dominant2	Solyc02g078160.2.1	2.12754	1.80622	2.05208	1.57082	1.7645	-0.190869	0.00528581	0.000807849	0.81153		Plant-specific domain TIGR01615 family protein (AHRD V1 ***- B6UDN7_MAIZE); contains Interpro domain(s) IPR006502 Protein of unknown function DUF506, plant
dominant2	Solyc02g078400.2.1	378.703	152.522	172.272	1.32396	1.45084	-0.126841	1.26e-72	7.57e-91	0.0796679		Allantoinase (AHRD V1 **** Q6S4R9_ROBPS); contains Interpro domain(s) IPR017593 Allantoinase
recessive2	Solyc02g078450.2.1	11.7015	15.9747	41.021	-1.25928	0.0554562	-1.31534	2.23e-10	1	2.11e-14		Tetraspanin family protein (AHRD V1 ***- B6TTZ1_MAIZE); contains Interpro domain(s) IPR000301 Tetraspanin, subgroup
dominant2	Solyc02g078500.2.1	76.5916	47.3373	41.4287	1.27156	1.02368	0.24806	1.05e-14	1.08e-10	0.110828		Aluminum-induced protein-like (AHRD V1 ***- Q9FG81_ARATH)
dominant1	Solyc02g078530.2.1	0	10.2042	9.64716	-3.63149	-3.78109	0.137122	1.94e-12	2.45e-14	0.645413		Receptor-like protein kinase At3g21340 (AHRD V1 **** RLK6_ARATH); contains Interpro domain(s) IPR002290 Serine/threonine protein kinase
dominant1	Solyc02g079110.2.1	96.8033	269.272	327.479	-1.64217	-1.41957	-0.22267	6.88e-69	3.8e-53	0.00207245		WD repeat-containing protein (AHRD V1 **-- C0S8X8_PARBP); contains Interpro domain(s) IPR017986 WD40 repeat, region
dominant2	Solyc02g079150.1.1	9.57395	2.97928	5.92328	1.61243	2.51837	-0.90577	1.16e-05	7.35e-12	0.0135195		F-box family protein (AHRD V1 ***- B9H220_POPTR); contains Interpro domain(s) IPR001810 Cyclin-like F-box
dominant2	Solyc02g079170.2.1	18.0841	8.16292	5.83763	1.65948	1.15591	0.505176	4.33e-07	0.00022121	0.10577		NADH dehydrogenase like protein (AHRD V1 **** O65414_ARATH); contains Interpro domain(s) IPR013027 FAD-dependent pyridine nucleotide-disulphide oxidoreductase
dominant2	Solyc02g079430.2.1	13.829	6.3569	8.66395	1.07715	1.49426	-0.416732	0.000238716	3.19e-07	0.156413		CONSTANS-like zinc finger protein (AHRD V1 *--- D0EP04_SOYBN); contains Interpro domain(s) IPR000315 Zinc finger, B-box
underdominant1	Solyc02g079490.2.1	9.57395	4.57431	12.3262	-0.341491	1.02452	-1.36713	0.278276	0.0014061	2.87e-07		Hydroxycinnamoyl-CoA shikimate/quinate hydroxycinnamoyl transferase (AHRD V1 **-* D1GJ94_COFAR); contains Interpro domain(s) IPR003480 Transferase
dominant2	Solyc02g079880.2.1	1831.82	807.531	808.094	1.31643	1.26769	0.0487485	1.02e-151	4.13e-145	0.347094		Translation initiation factor-related (AHRD V1 ***- D3YBD7_TRIRP)
dominant2	Solyc02g079930.2.1	245.731	73.8445	78.5545	1.75485	1.79354	-0.038591	2.29e-67	2.04e-74	0.697775		Phosphosulfolactate synthase (AHRD V1 ***- Q1ASZ8_RUBXD); contains Interpro domain(s) IPR003830 (2R)-phospho-3-sulpholactate synthase, ComA
overdominant1	Solyc02g079980.2.1	2.12754	7.55359	3.00447	-0.71148	-2.07289	1.36061	0.370628	3.23e-05	0.000119814		Os01g0786800 protein (Fragment) (AHRD V1 ***- Q0JIP0_ORYSJ); contains Interpro domain(s) IPR002781 Protein of unknown function DUF81
additive2	Solyc02g080040.2.1	5.31886	9.33619	20.2775	-2.2889	-1.22773	-1.06358	9.94e-12	0.00109484	1.23e-06		Receptor-like protein kinase (AHRD V1 **** C6ZRS0_SOYBN); contains Interpro domain(s) IPR002290 Serine/threonine protein kinase
recessive1	Solyc02g080090.1.1	7.44641	7.67069	3.0353	1.11899	-0.238409	1.36061	0.00646209	0.618731	3.57e-05		Serine/threonine kinase receptor-like protein (AHRD V1 **** Q84SG9_ORYSJ); contains Interpro domain(s) IPR002290 Serine/threonine protein kinase
overdominant1	Solyc02g080210.2.1	6.38263	15.9045	4.70026	0.48045	-1.295	1.77709	0.168435	3.05e-05	2.62e-11		Pectinesterase (AHRD V1 ***- B9RXQ4_RICCO); contains Interpro domain(s) IPR000070 Pectinesterase, catalytic
dominant2	Solyc02g080410.2.1	17.0204	5.09037	4.6386	1.76594	1.63076	0.136857	9.82e-08	2.26e-07	0.681885		class I heat shock protein (AHRD V1 ***- Q69BI7_CARPA); contains Interpro domain(s) IPR008978 HSP20-like chaperone
recessive1	Solyc02g080480.2.1	12.7653	10.9078	4.04934	1.84201	0.373056	1.47192	1.37e-08	0.17039	2.02e-07		Multidrug resistance protein mdtK (AHRD V1 **-- MDTK_EDWI9); contains Interpro domain(s) IPR002528 Multi antimicrobial extrusion protein MatE
overdominant1	Solyc02g080790.2.1	0	9.1252	0.596095	-0.587445	-4.5845	3.99908	0.692093	6.26e-14	3.62e-17		Deoxyhypusine synthase (AHRD V1 ***- Q5ZN61_9ASTE); contains Interpro domain(s) IPR002773 Deoxyhypusine synthase
recessive2	Solyc02g080890.2.1	0	2.93223	32.0316	-3.8228	-0.43674	-3.39244	1.53e-30	0.152195	3.68e-39	WRKY	Transcription factor WRKY (AHRD V1 ***- C7E5X8_CAPAN); contains Interpro domain(s) IPR003657 DNA-binding WRKY
dominant1	Solyc02g080960.1.1	24.4668	67.7931	58.6881	-1.18133	-1.44542	0.263877	3.57e-13	3.82e-20	0.0309681		TO62-3 (Fragment) (AHRD V1 ***- Q3LVL2_TAROF); contains Interpro domain(s) IPR010471 Protein of unknown function DUF1068
dominant2	Solyc02g081220.1.1	111.696	24.021	21.826	2.38312	2.18235	0.201211	3.67e-54	1.58e-51	0.267399		Unknown Protein (AHRD V1)
overdominant2	Solyc02g081350.2.1	4.25509	8.70282	0.80507	2.36929	-1.12564	3.51365	0.000173885	0.0037771	2.7e-15		Acyl-CoA synthetase/AMP-acid ligase II (AHRD V1 **** D0C359_9GAMM); contains Interpro domain(s) IPR000873 AMP-dependent synthetase and ligase
overdominant2	Solyc02g081360.2.1	9.57395	24.9124	4.25148	1.51427	-1.02808	2.54518	6.31e-06	6.01e-05	2.88e-21		Long-chain-fatty-acid--CoA ligase (AHRD V1 **** D0J2H7_COMT2); contains Interpro domain(s) IPR000873 AMP-dependent synthetase and ligase
overdominant2	Solyc02g081370.2.1	77.6554	263.832	40.3153	1.23775	-1.53221	2.77025	1.05e-21	1.25e-50	2.02e-152		Acyl-CoA synthetase /AMP-acid ligase II (AHRD V1 **** D0S5Q6_ACICA); contains Interpro domain(s) IPR000873 AMP-dependent synthetase and ligase
dominant2	Solyc02g081390.2.1	121.27	55.1958	62.0112	1.00933	1.13725	-0.127838	2.71e-18	1.88e-23	0.282342		Amine oxidase family protein (AHRD V1 **** Q1EPI3_MUSAC); contains Interpro domain(s) IPR002937 Amine oxidase
dominant2	Solyc02g081400.2.1	285.091	139.033	157.955	1.09138	1.23031	-0.1389	7.67e-37	4.72e-48	0.0989113		Intracellular protease PfpI family protein expressed (AHRD V1 ***- Q2R1V5_ORYSJ); contains Interpro domain(s) IPR006286 Peptidase C56, PfpI
underdominant2	Solyc02g081550.2.1	47.8697	10.4386	23.8164	1.06797	2.22142	-1.15358	2.03e-09	8.76e-31	1.69e-09		ATP-dependent Zn protease cell division protein FtsH homolog (AHRD V1 **** B2XTF7_HETA2); contains Interpro domain(s) IPR001315 Caspase Recruitment IPR003960 ATPase, AAA-type, conserved site IPR005936 Peptidase M41, FtsH IPR006025 Peptidase M, neutral zinc metallopeptidases, zinc-binding site
overdominant2	Solyc02g081670.1.1	0	6.6854	0	5.90273	-1.86712	8.45939	0.00256773	1.08e-05	1.32e-18		Fimbriata (Fragment) (AHRD V1 **-- Q6QVW9_MIMLE); contains Interpro domain(s) IPR001810 Cyclin-like F-box
overdominant1	Solyc02g081830.2.1	99.9946	259.538	133.837	-0.173333	-1.18597	1.01265	0.0454082	1.61e-40	5.21e-36		HAD-superfamily hydrolase (AHRD V1 ***- D5A3P4_SPIPL); contains Interpro domain(s) IPR011949 HAD-superfamily hydrolase, subfamily IA, REG-2-like
dominant1	Solyc02g082060.1.1	0	4.52726	5.74514	-7.51422	-7.57421	-0.317086	9.88e-10	1.07e-08	0.408303		PPPDE peptidase domain-containing protein 1 (AHRD V1 *--- PPDE1_XENLA); contains Interpro domain(s) IPR008580 Protein of unknown function DUF862, eukaryotic
overdominant3	Solyc02g082320.1.1	0	7.71774	1.25385	-5.22352	-8.37243	2.78431	0.00264449	1.25e-12	8.8e-10		F-box family protein (AHRD V1 ***- B9IAP0_POPTR); contains Interpro domain(s) IPR017451 F-box associated type 1
dominant1	Solyc02g082440.1.1	8.51018	22.2143	16.91	-1.04006	-1.4747	0.43408	0.000248301	1.95e-08	0.0202198		Unknown Protein (AHRD V1)
dominant1	Solyc02g082740.1.1	3.19132	11.9399	16.1734	-2.23734	-1.86389	-0.376036	6.43e-10	3.77e-07	0.0998595		Dirigent-like protein 1 (AHRD V1 ***- D2DMN2_GOSHI); contains Interpro domain(s) IPR004265 Plant disease resistance response protein
recessive2	Solyc02g082870.2.1	2.12754	4.19897	12.4735	-1.88546	-0.374317	-1.51445	3.01e-07	0.381713	5.06e-08		Acyl-CoA synthetase/AMP-acid ligase II (AHRD V1 **** Q2W3Z0_MAGSA); contains Interpro domain(s) IPR000873 AMP-dependent synthetase and ligase
recessive1	Solyc02g082880.2.1	2.12754	2.18156	0	6.89063	0.726042	6.85482	1.69e-06	0.253757	4.24e-07		Acyl-CoA synthetase/AMP-acid ligase II (AHRD V1 **** Q2W3Z0_MAGSA); contains Interpro domain(s) IPR000873 AMP-dependent synthetase and ligase
dominant2	Solyc02g082920.2.1	5.31886	3.72975	5.98494	1.128	1.7626	-0.634279	0.00669301	8.97e-06	0.091164		Endochitinase (Chitinase) (AHRD V1 **** Q43184_SOLTU); contains Interpro domain(s) IPR000726 Glycoside hydrolase, family 19, catalytic
underdominant1	Solyc02g082930.2.1	14.8928	2.41617	16.3755	0.247683	2.93813	-2.69267	0.419048	5.3e-21	2.36e-21		Endochitinase (Chitinase) (AHRD V1 **** Q43184_SOLTU); contains Interpro domain(s) IPR016283 Glycoside hydrolase, family 19 IPR000726 Glycoside hydrolase, family 19, catalytic
dominant2	Solyc02g083070.2.1	5.31886	2.25203	2.53169	1.56649	1.63975	-0.0706306	0.000824853	0.000145146	0.911175		Unknown Protein (AHRD V1); contains Interpro domain(s) IPR004320 Protein of unknown function DUF241, plant
recessive1	Solyc02g083730.2.1	2.12754	4.80871	0.208975	4.20728	-0.250895	4.53461	1.77e-07	0.45541	1.72e-11		Thiosulfate sulfurtransferase rhodanese domain protein (AHRD V1 **** A5ID08_LEGPC); contains Interpro domain(s) IPR001763 Rhodanese-like
underdominant2	Solyc02g083800.2.1	289.346	66.2671	140.932	1.24946	2.28895	-1.03949	3.88e-28	4.75e-84	9.61e-20	CSD	Cold-shock DNA binding protein (AHRD V1 *-** C1N2P4_MICPS); contains Interpro domain(s) IPR002059 Cold-shock protein, DNA-binding
overdominant1	Solyc02g083880.2.1	47.8697	146.187	73.7001	-0.466586	-1.49927	1.03268	0.000528919	2.4e-32	1.81e-21		Gibberellin-regulated protein 2 (AHRD V1 *--- B6SKV6_MAIZE); contains Interpro domain(s) IPR003854 Gibberellin regulated protein
dominant1	Solyc02g084320.1.1	1.06377	4.94965	6.67353	-1.79113	-1.45379	-0.341589	0.00019414	0.00316215	0.296103		Unknown Protein (AHRD V1)
dominant1	Solyc02g084510.2.1	106.377	291.465	270.433	-1.19437	-1.35031	0.155892	3.93e-39	6.13e-53	0.0370897		Novel protein containing a PHD-finger domain (Fragment) (AHRD V1 *--- Q07G27_XENTR); contains Interpro domain(s) IPR018144 Plus-3 domain, subgroup
recessive1	Solyc02g084780.2.1	2.12754	4.19918	1.16136	2.14906	0.216559	1.94381	0.00045873	0.866617	0.000260462		Peroxidase (AHRD V1 ***- Q0ZA68_9ROSI); contains Interpro domain(s) IPR002016 Haem peroxidase, plant/fungal/bacterial
recessive2	Solyc02g084850.2.1	22.3392	10.6968	102.556	-2.30963	0.885348	-3.19595	2.64e-38	3.32e-05	6.67e-89		Unknown Protein (AHRD V1); contains Interpro domain(s) IPR000167 Dehydrin
dominant1	Solyc02g084910.2.1	115.951	277.412	321.724	-1.21051	-1.04322	-0.167335	6.39e-54	5.7e-41	0.0110245		26S protease regulatory subunit 6B homolog (AHRD V1 *--- PRS6B_ENCCU); contains Interpro domain(s) IPR003959 ATPase, AAA-type, core
dominant2	Solyc02g085290.2.1	12.7653	5.93473	4.79275	1.35183	1.01567	0.337796	3.13e-05	0.000810759	0.29938		Maf-like protein expressed (AHRD V1 ***- Q2R2T0_ORYSJ); contains Interpro domain(s) IPR003697 Maf-like protein
dominant2	Solyc02g085480.2.1	48.9335	23.6452	25.0155	1.33705	1.36563	-0.0283258	5.69e-13	2.46e-14	0.870857		BAC19.4 (AHRD V1 ***- Q9FYX2_SOLLC); contains Interpro domain(s) IPR010608 Protein of unknown function DUF1195
dominant2	Solyc02g085490.1.1	91.4844	31.5976	17.0264	2.34338	1.4129	0.931166	1.31e-44	1.15e-21	3.2e-08		Os12g0581300 protein (Fragment) (AHRD V1 *-*- Q0IMB2_ORYSJ); contains Interpro domain(s) IPR006873 Protein of unknown function DUF620
recessive2	Solyc02g085630.2.1	3.19132	2.93223	8.74961	-1.23751	0.293992	-1.53461	0.00211117	0.63689	2.38e-06	HB	Homeobox-leucine zipper-like protein (AHRD V1 *-*- Q3HRT1_PICGL); contains Interpro domain(s) IPR001356 Homeobox
dominant2	Solyc02g085740.2.1	626.562	262.186	277.473	1.38693	1.42602	-0.0390624	7.64e-105	1.39e-114	0.582297		Unknown Protein (AHRD V1)
dominant2	Solyc02g085750.2.1	43.6147	17.0303	19.3423	1.22583	1.38376	-0.15766	2.75e-10	8.13e-13	0.474449		LuxR family transcriptional regulator (Fragment) (AHRD V1 *-*- D9ZBL8_9CARY)
overdominant3	Solyc02g085910.2.1	0	18.1093	2.4392	-2.64387	-5.55232	2.88869	0.0012725	5.17e-26	6e-22	LOB	LOB domain protein 42 (AHRD V1 ***- D7KWD0_ARALY); contains Interpro domain(s) IPR004883 Lateral organ boundaries, LOB
dominant2	Solyc02g085950.2.1	755.278	58.809	86.667	3.26835	3.78694	-0.518517	0	0	4.1e-08		Ribulose bisphosphate carboxylase small chain (AHRD V1 ***- A9YTZ7_SOLTU); contains Interpro domain(s) IPR000894 Ribulose bisphosphate carboxylase, small chain
recessive2	Solyc02g086630.1.1	9.57395	5.6767	11.8466	-1.29111	-0.260037	-1.03297	0.00976336	1	0.00154064		T24D18.4 (Fragment) (AHRD V1 **-- Q0WPH2_ARATH)
dominant2	Solyc02g086780.2.1	12.7653	7.88167	7.26279	1.51244	1.3717	0.141765	1.09e-06	4.3e-06	0.594156		Unknown Protein (AHRD V1); contains Interpro domain(s) IPR018788 Proteasome assembly chaperone 3
dominant2	Solyc02g086820.2.1	241.476	6.19276	11.1271	4.69809	5.53491	-0.836406	1.07e-188	1.4e-242	0.000366733		Carbonic anhydrase (AHRD V1 ***- Q5NE20_SOLLC); contains Interpro domain(s) IPR015892 Carbonic anhydrase, prokaryotic-like, conserved site
dominant2	Solyc02g086840.2.1	14.8928	3.96436	7.20113	1.68212	2.51377	-0.831397	3.33e-08	1.15e-15	0.0113557		Kinesin light chain-like protein (AHRD V1 ***- D2DWB2_PHAVU); contains Interpro domain(s) IPR011990 Tetratricopeptide-like helical
overdominant1	Solyc02g087010.2.1	13.829	56.603	27.5403	-0.420872	-1.50113	1.08026	0.0176805	8.42e-18	8.14e-13		NHL repeat-containing protein (AHRD V1 ***- D7KY00_ARALY); contains Interpro domain(s) IPR001258 NHL repeat
dominant2	Solyc02g087150.2.1	177.65	76.3079	81.2575	1.2503	1.28955	-0.0391814	6.84e-35	2.51e-39	0.676475		Heavy-metal-associated domain-containing protein (AHRD V1 *-*- D7M6P1_ARALY); contains Interpro domain(s) IPR006121 Heavy metal transport/detoxification protein
additive2	Solyc02g087350.1.1	2.12754	10.9314	33.6897	-3.32839	-1.75123	-1.58037	3.34e-26	8.07e-07	3.19e-14		Glycosyltransferase (AHRD V1 ***- B9N4D7_POPTR); contains Interpro domain(s) IPR002495 Glycosyl transferase, family 8
dominant1	Solyc02g087410.2.1	15.9566	50.8322	34.3852	-1.20308	-1.80068	0.597275	3.17e-08	2.75e-19	5.08e-05		Lipid A export ATP-binding/permease protein msbA (AHRD V1 *--- MSBA_CHRVO); contains Interpro domain(s) IPR003439 ABC transporter-like
dominant1	Solyc02g087450.2.1	40.4233	162.328	150.857	-1.46727	-1.62146	0.154064	1.74e-39	3.96e-50	0.0767424		Unknown Protein (AHRD V1)
dominant2	Solyc02g088130.1.1	4.25509	0.258032	0.35629	3.43785	3.96317	-0.509244	2.58e-07	3.74e-09	1		Unknown Protein (AHRD V1)
dominant2	Solyc02g088260.2.1	8699.53	2876.47	4007.8	1.28607	1.71623	-0.430151	1.93e-157	1.27e-275	5.39e-20		Latex abundant protein 1 (AHRD V1 *--- Q6XNP6_HEVBR)
dominant1	Solyc02g088310.1.1	2.12754	5.65328	7.20796	-1.65354	-1.36712	-0.289821	0.000396001	0.00347958	0.368128		AP2/ERF domain-containing transcription factor (AHRD V1 ***- B9IK18_POPTR); contains Interpro domain(s) IPR001471 Pathogenesis-related transcriptional factor and ERF, DNA-binding
dominant1	Solyc02g088520.2.1	4.25509	19.0481	19.38	-1.11343	-1.15352	0.0394709	2.68e-05	1.27e-05	0.936134		Unknown Protein (AHRD V1)
dominant2	Solyc02g088910.2.1	3447.69	1144.22	1052.4	1.81035	1.64485	0.165506	1.08694442085074e-322	8.38e-274	0.000344992		Ninja-family protein 3 (AHRD V1 ***- NNJA3_WHEAT); contains Interpro domain(s) IPR012463 Protein of unknown function DUF1675
dominant2	Solyc02g088970.1.1	205.308	68.755	88.5374	1.43456	1.7497	-0.315087	2.58e-47	4.95e-71	0.00128019		Unknown Protein (AHRD V1)
underdominant2	Solyc02g089270.1.1	32.9769	5.77058	12.2097	1.48516	2.50883	-1.0237	4.09e-11	5.85e-26	4.46e-05		Unknown Protein (AHRD V1)
dominant2	Solyc02g089350.2.1	7.44641	2.04083	1.48682	2.25567	1.80784	0.454363	1.14e-06	2.21e-05	0.356349		Gibberellin regulated protein (AHRD V1 **-- Q2HRH3_MEDTR); contains Interpro domain(s) IPR003854 Gibberellin regulated protein
dominant2	Solyc02g089420.1.1	219.137	61.178	86.852	1.28439	1.75083	-0.466401	6.12e-32	6.14e-56	5.06e-05	bZIP	BZip transcription factor (AHRD V1 ***- Q9AT29_PHAVU); contains Interpro domain(s) IPR011616 bZIP transcription factor, bZIP-1
overdominant1	Solyc02g089460.1.1	0	4.94965	0	5.13e-15	-7.72955	8.04571	1	1.78e-09	6.48e-15		Unknown Protein (AHRD V1)
underdominant1	Solyc02g089880.2.1	15.9566	4.26923	8.92775	0.954626	2.00191	-1.04754	0.000640011	2.22e-11	0.000561574		Glycosyltransferase family GT8 protein (AHRD V1 ***- D0ECQ6_POPDE); contains Interpro domain(s) IPR002495 Glycosyl transferase, family 8
overdominant3	Solyc02g090120.1.1	8.51018	85.8315	16.1357	-1.52303	-3.97534	2.45143	9.22e-07	3.36e-70	3.3e-59		Unknown Protein (AHRD V1)
dominant1	Solyc02g090250.2.1	0	2.01741	2.70984	-6.42367	-6.45389	-0.345198	3.05e-05	5.29e-05	0.439214		Unknown Protein (AHRD V1)
dominant1	Solyc02g090330.2.1	12.7653	22.8239	30.4831	-1.59788	-1.20481	-0.393844	4.65e-09	1.2e-05	0.0555705		Autophagy-related protein 101 (AHRD V1 *--- ATGA1_XENLA); contains Interpro domain(s) IPR012445 Protein of unknown function DUF1649
additive2	Solyc02g090360.2.1	19.1479	71.3117	223.803	-3.02061	-1.41611	-1.60489	1.35e-123	1.34e-24	6.72e-68		Laccase-22 (AHRD V1 **-- LAC22_ORYSJ); contains Interpro domain(s) IPR001117 Multicopper oxidase, type 1
dominant1	Solyc02g090400.2.1	22.3392	64.7668	65.1938	-1.72278	-1.75606	0.0329098	1.12e-22	1.56e-24	0.757286	G2-like	Myb family transcription factor (AHRD V1 **-* D7LQI3_ARALY); contains Interpro domain(s) IPR006447 Myb-like DNA-binding region, SHAQKYF class
overdominant1	Solyc02g090410.2.1	7.44641	15.6701	7.79722	-0.398627	-1.4527	1.0541	0.406242	2.14e-05	4.45e-05	LOB	LOB domain family protein (AHRD V1 ***- D7LG10_ARALY); contains Interpro domain(s) IPR004883 Lateral organ boundaries, LOB
recessive1	Solyc02g090980.1.1	4.25509	2.97907	0	7.26633	0.670339	7.28767	1.51e-08	0.170394	1.14e-09		Protein serine/threonine kinase (AHRD V1 ***- D3BP85_POLPA); contains Interpro domain(s) IPR002290 Serine/threonine protein kinase
dominant2	Solyc02g091090.2.1	1094.62	301.103	455.103	1.36688	1.92036	-0.553473	7.58e-149	3.77e-290	2.14e-24		Mate efflux family protein (AHRD V1 *-*- D7KCN6_ARALY); contains Interpro domain(s) IPR015521 MATE family transporter related protein
dominant1	Solyc02g091160.2.1	1.06377	3.63607	5.14904	-2.74656	-2.32297	-0.43567	4.61e-05	0.000999526	0.233194		Ankyrin repeat domain-containing protein 50 (AHRD V1 **-* ANR50_HUMAN); contains Interpro domain(s) IPR002110 Ankyrin
dominant2	Solyc02g091210.1.1	1174.4	569.884	497.343	1.39644	1.14674	0.249715	1.34e-158	7.59e-114	1.64e-06		Eukaryotic translation initiation factor 5 (AHRD V1 ***- B6T7C2_MAIZE); contains Interpro domain(s) IPR002735 Translation initiation factor IF2/IF5
dominant2	Solyc02g091560.2.1	664.858	266.223	340.114	1.06439	1.3719	-0.307501	5.76e-75	2.88e-125	1.26e-07		Serine hydroxymethyltransferase (AHRD V1 **** C6ZJZ0_SOYBN); contains Interpro domain(s) IPR001085 Serine hydroxymethyltransferase
dominant2	Solyc02g091600.1.1	73.4003	30.2832	29.4074	1.13239	1.07592	0.0566798	9.38e-10	5.07e-09	0.658393		Os08g0119500 protein (Fragment) (AHRD V1 *-*- Q0J8C9_ORYSJ)
additive2	Solyc02g091630.1.1	0	1.24311	3.54574	-6.7825	-5.63656	-1.52527	3.14e-06	0.00574199	0.0041314		Unknown Protein (AHRD V1)
dominant1	Solyc02g091770.1.1	0	3.09638	4.43646	-7.13329	-7.03336	-0.476778	2.24e-08	1.38e-06	0.205352		Glycogen synthase (AHRD V1 ***- B0C2U1_ACAM1)
overdominant1	Solyc02g092190.1.1	6.38263	11.4009	5.45051	0.0562862	-1.09979	1.15687	0.853719	0.00536639	0.000301102		Unknown Protein (AHRD V1); contains Interpro domain(s) IPR016972 Uncharacterised conserved protein UCP031279
dominant1	Solyc02g092270.2.1	248.923	609.082	572.482	-1.08463	-1.22348	0.138837	1.21e-72	1.15e-95	0.00591132		NADH dehydrogenase (AHRD V1 -**- NDUS4_RAT); contains Interpro domain(s) IPR006885 ETC complex I subunit conserved region
dominant2	Solyc02g092700.2.1	290.41	77.5515	110.367	1.4357	1.88306	-0.447321	5.3e-46	4.95e-78	6.81e-06		Ycf36 protein (AHRD V1 *-*- D4ZSA0_SPIPL); contains Interpro domain(s) IPR009631 Protein of unknown function DUF1230
underdominant1	Solyc02g092750.2.1	26.5943	10.2744	24.5907	0.0444822	1.26135	-1.21723	0.722271	7.58e-09	7.66e-10		Phosphatase 2C family protein (AHRD V1 ***- D7MFT9_ARALY); contains Interpro domain(s) IPR015655 Protein phosphatase 2C
recessive1	Solyc02g093040.2.1	868.038	588.905	192.96	2.34961	0.693597	1.65609	0	4.89e-38	7.87e-191		Cathepsin B-like cysteine proteinase (AHRD V1 **-* CYSP_SCHMA); contains Interpro domain(s) IPR013128 Peptidase C1A, papain
recessive1	Solyc02g093250.2.1	5.31886	5.37183	2.26106	1.36005	0.104996	1.25956	0.00233803	0.867522	0.000788173		Caffeoyl-CoA O-methyltransferase (AHRD V1 **** A8IFQ7_SOLLC); contains Interpro domain(s) IPR002935 O-methyltransferase, family 3
overdominant1	Solyc02g093270.2.1	67.0176	147.596	39.6575	0.671025	-1.27221	1.94347	2.79e-07	2.03e-26	9.44e-71		Caffeoyl-CoA O-methyltransferase (AHRD V1 **** A8IFQ7_SOLLC); contains Interpro domain(s) IPR002935 O-methyltransferase, family 3
dominant1	Solyc02g093330.2.1	3.19132	33.8969	19.8596	-1.08298	-1.91631	0.832887	9.6e-06	8.36e-16	4.3e-05		Nup98 (Fragment) (AHRD V1 *--- A1YK38_DROME); contains Interpro domain(s) IPR007230 Peptidase S59, nucleoporin
dominant2	Solyc02g093340.2.1	6376.25	2480.91	2596.15	1.53687	1.55904	-0.0221672	1.84e-121	8.76e-125	0.773848		Heterogeneous nuclear ribonucleoprotein A3 (AHRD V1 *--- B6TGB9_MAIZE); contains Interpro domain(s) IPR012677 Nucleotide-binding, alpha-beta plait
dominant2	Solyc02g093600.2.1	154.247	22.2146	30.5516	2.56493	2.96637	-0.401222	3.18e-81	5.82e-110	0.00622238		class I heat shock protein (AHRD V1 ***- Q69BI7_CARPA); contains Interpro domain(s) IPR008978 HSP20-like chaperone
dominant2	Solyc02g093870.2.1	7.44641	3.75317	2.61735	1.6617	1.15828	0.506837	4.98e-05	0.0022556	0.197592		Histidine amino acid transporter (AHRD V1 *-** Q85V22_ORYSI); contains Interpro domain(s) IPR013057 Amino acid transporter, transmembrane
dominant1	Solyc02g094630.2.1	4.25509	35.9835	29.1196	-1.81791	-2.15843	0.339649	3.62e-13	3.48e-19	0.0546241		Importin 13 (AHRD V1 **-- B1ASJ5_MOUSE); contains Interpro domain(s) IPR013598 Exportin-1/Importin-beta-like
dominant2	Solyc03g005190.2.1	378.703	144.711	138.486	1.44685	1.33753	0.109379	6.41e-72	3.15e-65	0.181878		Ferredoxin (AHRD V1 *-*- Q8LD29_ARATH); contains Interpro domain(s) IPR010241 Ferredoxin [2Fe-2S], plant
dominant2	Solyc03g005220.2.1	1295.67	518.32	494.798	1.56647	1.45458	0.1119	1.31e-193	3.1e-173	0.0288919	CCAAT	Histone H2A (AHRD V1 ***- B9MZP0_POPTR); contains Interpro domain(s) IPR002119 Histone H2A
additive2	Solyc03g005420.1.1	14.8928	54.3978	120.405	-2.83644	-1.73002	-1.10702	8.82e-68	1.83e-23	2.58e-22		Flotillin domain protein (AHRD V1 ***- Q4X200_ASPFU); contains Interpro domain(s) IPR001107 Band 7 protein
underdominant1	Solyc03g005570.2.1	14.8928	3.98778	18.8147	-0.611956	1.58225	-2.19582	0.0480582	3.86e-07	4.38e-17	MYB	Myb-related transcription factor (AHRD V1 **-* A7ULI0_DATME); contains Interpro domain(s) IPR015495 Myb transcription factor
dominant2	Solyc03g005760.1.1	1021.22	235.232	480.93	1.24327	2.23461	-0.991344	2.5e-101	1.22216644863343e-313	4.14e-62		Chlorophyll a-b binding protein 3C-like (AHRD V1 **** Q2XTE0_SOLTU); contains Interpro domain(s) IPR001344 Chlorophyll A-B binding protein
underdominant1	Solyc03g005770.1.1	70.209	14.919	62.4051	0.26096	2.28181	-2.02116	0.0539456	1.04e-47	8.69e-44		Chlorophyll a-b binding protein 3C-like (AHRD V1 **** Q2XTE0_SOLTU); contains Interpro domain(s) IPR001344 Chlorophyll A-B binding protein
dominant2	Solyc03g005780.1.1	382.958	30.8235	39.4109	3.49834	3.81266	-0.314121	4.23e-240	5.3e-291	0.0132028		Chlorophyll a-b binding protein 3C-like (AHRD V1 **** Q2XTE0_SOLTU); contains Interpro domain(s) IPR001344 Chlorophyll A-B binding protein
dominant1	Solyc03g005820.2.1	5.31886	16.8659	20.2947	-1.32162	-1.07398	-0.248469	2.35e-06	7.7e-05	0.305442		Purine permease family protein (AHRD V1 **-* D7MCV2_ARALY); contains Interpro domain(s) IPR004853 Protein of unknown function DUF250
underdominant1	Solyc03g005910.2.1	10.6377	5.20768	20.0994	-0.787505	1.09096	-1.87978	0.00247136	0.000281611	2.39e-15		GDSL esterase/lipase At1g29670 (AHRD V1 ***- GDL15_ARATH); contains Interpro domain(s) IPR001087 Lipase, GDSL
dominant2	Solyc03g005970.2.1	416.999	185.646	222.954	1.0353	1.25331	-0.217992	1.5e-45	1.63e-67	0.00262787		Zinc finger family protein (AHRD V1 **-- D7LUL3_ARALY); contains Interpro domain(s) IPR002867 Zinc finger, C6HC-type
recessive1	Solyc03g006010.2.1	3.19132	10.2276	1.54848	2.51768	-0.238608	2.76566	3.22e-07	0.241835	2.23e-12		Os05g0272200 protein (Fragment) (AHRD V1 *-*- Q0DJJ5_ORYSJ)
dominant2	Solyc03g006030.2.1	128.716	46.7746	58.0475	1.31706	1.58915	-0.272004	1.04e-29	3.59e-43	0.0212446		Receptor like kinase, RLK
dominant2	Solyc03g006050.2.1	2448.8	786.117	618.882	2.0996	1.70949	0.390124	0	5.97e-298	1.92e-16		Leucine rich repeat family protein (AHRD V1 *--- Q1EP22_MUSBA)
additive1	Solyc03g006080.2.1	14.8928	4.41017	1.9356	2.61536	1.36383	1.25815	7.08e-11	2.08e-05	0.00308483		Receptor like kinase, RLK
recessive2	Solyc03g006250.2.1	1.06377	1.52477	4.79275	-2.071	-0.493167	-1.58774	0.000657653	0.565396	0.000175997		GDSL esterase/lipase At1g28590 (AHRD V1 **** GDL8_ARATH); contains Interpro domain(s) IPR001087 Lipase, GDSL
dominant2	Solyc03g006340.2.1	353.172	87.5212	107.887	1.75309	2.00614	-0.252995	6.74e-93	1.18e-123	0.00407946		Unknown Protein (AHRD V1)
underdominant2	Solyc03g006360.2.1	102.122	12.1745	35.9028	1.7756	3.29171	-1.51626	6.41e-35	3.5e-96	3.3e-20		Auxin-repressed protein (AHRD V1 ***- Q6PXE1_9SOLN); contains Interpro domain(s) IPR008406 Dormancyauxin associated
dominant2	Solyc03g006520.2.1	1820.11	908.519	921.298	1.05918	1.02935	0.0298351	3.4e-108	1.87e-105	0.567022		Splicing factor 3b subunit 2 (AHRD V1 **-- Q80W39_MOUSE); contains Interpro domain(s) IPR007180 Protein of unknown function DUF382
recessive1	Solyc03g006670.2.1	17.0204	10.251	5.14904	1.58863	0.567067	1.0236	8.43e-08	0.0208666	0.000170289		Cyclin D1 (AHRD V1 **** Q8GVE0_HELTU); contains Interpro domain(s) IPR015451 Cyclin D
recessive1	Solyc03g006760.2.1	11.7015	9.14841	3.80954	1.38272	0.102642	1.28282	6.01e-05	0.680371	2.83e-05		Lrr, resistance protein fragment
dominant1	Solyc03g006910.2.1	0	2.2284	2.47003	-6.31805	-6.54038	-0.1524	9.85e-05	3.31e-05	0.825562	bHLH	BHLH transcription factor-like (AHRD V1 **** Q941Z7_ORYSJ); contains Interpro domain(s) IPR011598 Helix-loop-helix DNA-binding
recessive2	Solyc03g007230.2.1	528.695	448.301	1130.58	-1.00262	0.280556	-1.2832	3.04e-78	1.85e-07	1.55e-149		Protein phosphatase 2C (AHRD V1 ***- B1B5N6_PHYPA); contains Interpro domain(s) IPR015655 Protein phosphatase 2C
dominant2	Solyc03g007310.2.1	827.615	233.898	350.549	1.38717	1.9223	-0.535124	8.19e-140	7.05e-270	1.71e-21		Abscisic acid receptor PYL8 (AHRD V1 **-* PYL8_ARATH); contains Interpro domain(s) IPR019587 Polyketide cyclase/dehydrase
dominant1	Solyc03g007410.2.1	3.19132	6.92001	10.0035	-1.92317	-1.44129	-0.485105	8.48e-06	0.00151199	0.068443	bHLH	BHLH transcription factor (AHRD V1 *-** Q401N4_9LILI); contains Interpro domain(s) IPR011598 Helix-loop-helix DNA-binding
dominant2	Solyc03g007650.1.1	26.5943	9.0081	8.39332	1.76062	1.59215	0.16944	4.23e-11	1.62e-10	0.588423		Chaperone protein dnaJ 3 (AHRD V1 ***- DNAJ3_ARATH); contains Interpro domain(s) IPR015609 Molecular chaperone, heat shock protein, Hsp40, DnaJ
dominant2	Solyc03g007660.2.1	654.22	338.891	269.292	1.44269	1.07462	0.368101	9.26e-112	1.43e-65	1.92e-09		NADH dehydrogenase (AHRD V1 ***- D3BQF3_POLPA); contains Interpro domain(s) IPR006806 ETC complex I subunit
dominant1	Solyc03g007880.1.1	17.0204	45.3901	52.1858	-1.73603	-1.56787	-0.168647	5.14e-18	2.53e-15	0.278438		Unknown Protein (AHRD V1)
underdominant2	Solyc03g007890.2.1	11745.1	1738.97	3672.71	1.80123	2.83339	-1.03216	0	0	1.46e-127		Heat shock protein 90 (Fragment) (AHRD V1 **-- Q2L3T8_WHEAT); contains Interpro domain(s) IPR003594 ATP-binding region, ATPase-like IPR001404 Heat shock protein Hsp90
dominant2	Solyc03g013620.1.1	85.1018	19.4937	18.7222	1.98441	1.87357	0.111282	3.42e-25	1.34e-24	0.634396		NADH-quinone oxidoreductase subunit L (AHRD V1 ***- NUOL_RHOCA); contains Interpro domain(s) IPR018393 NADH-plastoquinone oxidoreductase, chain 5 subgroup
overdominant1	Solyc03g019700.1.1	2.12754	5.77058	1.87394	-0.358129	-1.97661	1.61936	0.854623	0.000307106	3.35e-05		Os02g0508100 protein (Fragment) (AHRD V1 ***- Q0E0Z9_ORYSJ)
dominant2	Solyc03g019790.2.1	63.8263	28.0086	29.8939	1.17994	1.22212	-0.0419924	1.49e-14	1.52e-16	0.768888		Alpha-galactosidase (AHRD V1 **** Q9SP05_SOLLC); contains Interpro domain(s) IPR013785 Aldolase-type TIM barrel
underdominant1	Solyc03g020040.2.1	5.31886	0	2.32272	0.947556	7.5279	-6.89268	0.0548874	5.91e-09	1.66e-07		Proteinase inhibitor II (AHRD V1 ***- B3F0C1_TOBAC); contains Interpro domain(s) IPR003465 Proteinase inhibitor I20, Pin2
dominant2	Solyc03g025210.2.1	15.9566	3.04954	4.3748	2.33213	2.8102	-0.476778	1.82e-13	3.74e-19	0.218366		Mate efflux family protein (AHRD V1 **-- D7M5Q2_ARALY); contains Interpro domain(s) IPR002528 Multi antimicrobial extrusion protein MatE
dominant2	Solyc03g025250.2.1	64.8901	30.4247	17.4204	2.06312	1.20222	0.861548	6.04e-34	1.46e-15	2.03e-07		Multidrug resistance protein mdtK (AHRD V1 *--- MDTK_YERP3); contains Interpro domain(s) IPR002528 Multi antimicrobial extrusion protein MatE
additive1	Solyc03g025260.1.1	10.6377	3.65928	0.921555	3.29345	1.38499	1.92327	4.8e-12	0.000186055	0.000107622		Retinoblastoma-binding protein (AHRD V1 *--- C0P1B5_AJECG); contains Interpro domain(s) IPR014891 DWNN domain
dominant2	Solyc03g025380.2.1	187.224	35.9367	47.4308	2.28292	2.64714	-0.364085	4.64e-70	5.95e-94	0.00842408		Peroxidase (AHRD V1 ***- Q58GF4_9ROSI); contains Interpro domain(s) IPR002016 Haem peroxidase, plant/fungal/bacterial
dominant2	Solyc03g025430.1.1	40.4233	16.5146	14.0905	1.79603	1.47426	0.322406	3.88e-14	1.99e-11	0.223514		Genomic DNA chromosome 5 TAC clone K24M7 (AHRD V1 **-- Q9FHB8_ARATH)
dominant2	Solyc03g025460.2.1	32.9769	19.8684	13.2169	1.98553	1.36946	0.616838	7.96e-17	2.18e-09	0.00486869		Myosin heavy chain-related-like (AHRD V1 **-- Q6YYY2_ORYSJ)
dominant1	Solyc03g025560.2.1	23.403	74.0089	69.3973	-1.23411	-1.37016	0.135853	1.15e-16	1.82e-21	0.214581		Undecaprenyl pyrophosphate synthase (AHRD V1 **** UPPS_PYRFU); contains Interpro domain(s) IPR001441 Di-trans-poly-cis-decaprenylcistransferase-like
dominant1	Solyc03g025590.2.1	2.12754	10.3217	17.715	-2.23493	-1.53171	-0.705685	5.85e-11	1.86e-05	0.00211695		Tripeptidyl peptidase II (AHRD V1 ***- Q5VZU9_HUMAN); contains Interpro domain(s) IPR015500 Peptidase S8, subtilisin-related
dominant1	Solyc03g025690.2.1	13.829	45.6722	30.5208	-1.25715	-1.89253	0.634985	2.1e-08	3.85e-20	2.1e-05		Unknown Protein (AHRD V1)
overdominant1	Solyc03g025760.2.1	1.06377	8.30385	3.63139	-0.28808	-1.49466	1.20701	0.508597	0.000111688	0.000255827		Glycosyltransferase CAZy family GT90 (Fragment) (AHRD V1 **-- D8RT95_SELML); contains Interpro domain(s) IPR008539 Protein of unknown function DUF821, CAP10-like
dominant1	Solyc03g025820.1.1	45.7422	104.95	119.003	-1.23705	-1.10629	-0.130885	4.5e-25	1.38e-20	0.147075		Genomic DNA chromosome 5 TAC clone K24M7 (AHRD V1 ***- Q9FHD0_ARATH)
underdominant2	Solyc03g026180.1.1	96.8033	21.2058	46.0468	1.33361	2.41144	-1.07786	2.53e-21	1.08e-59	3.28e-13		Unknown Protein (AHRD V1)
dominant2	Solyc03g026300.2.1	91.4844	28.8761	43.0799	1.60022	2.1407	-0.540385	2.66e-22	1.72e-38	0.000970756		Post-GPI attachment to proteins factor 3 (AHRD V1 **-- PGAP3_XENTR); contains Interpro domain(s) IPR007217 Per1-like
dominant2	Solyc03g031830.1.1	6.38263	1.03213	1.51765	1.63746	2.17252	-0.532461	0.00116194	2.25e-05	0.42137		Zinc finger family protein (AHRD V1 *-*- D7MVE2_ARALY); contains Interpro domain(s) IPR001841 Zinc finger, RING-type
dominant1	Solyc03g031910.2.1	0	4.50384	7.4101	-2.70915	-2.02305	-0.694471	4.61e-08	7.08e-05	0.0348718		Helicase sen1 (AHRD V1 *--- A8NRR5_COPC7)
additive2	Solyc03g031980.2.1	3.19132	6.82634	14.827	-2.12931	-1.08169	-1.05054	7.23e-09	0.00757373	1.82e-05		Receptor-like kinase (AHRD V1 ***- A7VM32_MARPO); contains Interpro domain(s) IPR002290 Serine/threonine protein kinase
additive2	Solyc03g032220.2.1	2.12754	8.7967	23.8096	-2.82713	-1.43425	-1.39602	1.1e-17	9.11e-05	5.35e-10		Caffeoyl-CoA O-methyltransferase (AHRD V1 **** A2PZD5_IPONI); contains Interpro domain(s) IPR002935 O-methyltransferase, family 3
underdominant1	Solyc03g033490.1.1	6.38263	2.11109	4.85441	0.398387	1.57421	-1.17711	0.30369	0.000439816	0.00349881		Thaumatin-like protein (AHRD V1 ***- Q9ZQY9_ARATH); contains Interpro domain(s) IPR001938 Thaumatin, pathogenesis-related
overdominant1	Solyc03g033510.2.1	10.6377	32.8411	13.4019	-0.151068	-1.51156	1.36072	0.573679	2.34e-11	1.27e-12		Armadillo/beta-catenin repeat family protein (AHRD V1 **-- D7MDH4_ARALY); contains Interpro domain(s) IPR011989 Armadillo-like helical
dominant1	Solyc03g033680.1.1	6.38263	18.5785	16.6633	-1.68897	-1.86991	0.179599	8.59e-07	9e-09	0.371884	SRS	Short internode related sequence 5 (AHRD V1 -*-- D2KC76_BRARP); contains Interpro domain(s) IPR007818 Protein of unknown function DUF702
dominant1	Solyc03g034120.2.1	2.12754	4.76208	10.0343	-2.7176	-1.73377	-0.990404	8.47e-08	0.00345189	0.000656698	HB	Homeobox-leucine zipper protein ATHB-40 (AHRD V1 ***- D7MBE6_ARALY); contains Interpro domain(s) IPR001356 Homeobox
dominant1	Solyc03g034210.1.1	0	5.27794	9.76365	-4.60232	-3.77491	-0.853231	1.18e-13	2.42e-08	0.00329231		Sentrin-specific protease 2 (AHRD V1 *-*- SENP2_HUMAN); contains Interpro domain(s) IPR003653 Peptidase C48, SUMO/Sentrin/Ubl1
dominant1	Solyc03g034230.2.1	3.19132	8.04603	8.90376	-1.55641	-1.472	-0.0867671	0.0001968	0.000437582	0.758034		Unknown Protein (AHRD V1)
underdominant3	Solyc03g034380.1.1	1.06377	0.140726	6.51938	-1.53212	3.85393	-5.43315	0.000824587	5.63e-05	2.56e-17		Lipid transfer protein (AHRD V1 ***- A5JUZ7_SESIN); contains Interpro domain(s) IPR013770 Plant lipid transfer protein and hydrophobic protein, helical
recessive2	Solyc03g034390.1.1	0	0	2.23023	-6.20408	0	-6.89268	0.000336314	1	1.5e-07		Lipid transfer protein (AHRD V1 --*- Q42158_ARATH); contains Interpro domain(s) IPR013770 Plant lipid transfer protein and hydrophobic protein, helical
dominant1	Solyc03g043700.2.1	4.25509	15.646	15.8719	-1.69353	-1.71563	0.0206027	2.24e-07	5.08e-08	0.919995		Armadillo/beta-catenin repeat family protein (AHRD V1 **-- D7L0H5_ARALY); contains Interpro domain(s) IPR011989 Armadillo-like helical
overdominant1	Solyc03g043720.2.1	0	2.62736	0.38712	-0.0396074	-2.81582	2.79012	1	0.000358831	4.59e-05		BRICK1 (AHRD V1 ***- A9YWR8_MEDTR)
dominant1	Solyc03g044050.1.1	3.19132	11.2833	9.82531	-1.24947	-1.51298	0.262146	0.000620987	1.74e-05	0.327253		Unknown Protein (AHRD V1); contains Interpro domain(s) IPR016027 Nucleic acid-binding, OB-fold-like
dominant1	Solyc03g044100.2.1	23.403	60.1218	54.0426	-1.19383	-1.3944	0.200331	5.32e-12	6.56e-17	0.113466		Peroxidase 5 (AHRD V1 **** B6E500_LITCN); contains Interpro domain(s) IPR002016 Haem peroxidase, plant/fungal/bacterial
dominant1	Solyc03g044710.2.1	157.438	447.831	375.554	-1.02815	-1.32316	0.29498	8.41e-45	1.17e-77	1.03e-06		Patatin-like protein 3 (AHRD V1 ***- Q9FZ08_TOBAC); contains Interpro domain(s) IPR002641 Patatin
dominant1	Solyc03g044740.2.1	1.06377	9.24251	14.7345	-2.70754	-2.09511	-0.616627	3.34e-12	2.01e-07	0.0092825		Methyl jasmonate esterase (AHRD V1 **-* Q56SE1_SOLTU); contains Interpro domain(s) IPR000073 Alpha/beta hydrolase fold-1
dominant1	Solyc03g045140.2.1	13.829	36.101	52.5626	-1.99317	-1.5005	-0.493328	3.58e-20	9.97e-12	0.00150889		Cyclopropane-fatty-acyl-phospholipid synthase (AHRD V1 *-*- C7LRK7_DESBD); contains Interpro domain(s) IPR003333 Cyclopropane-fatty-acyl-phospholipid synthase
dominant1	Solyc03g046250.1.1	1.06377	5.09037	5.00173	-2.12722	-2.21475	0.0804986	0.000258988	0.000132094	0.888682		Unknown Protein (AHRD V1)
dominant1	Solyc03g046570.2.1	143.609	340.115	321.512	-1.08038	-1.2126	0.132192	2.94e-45	5e-59	0.0365124		BHLH domain class transcription factor (AHRD V1 ***- D9ZIP3_MALDO)
dominant2	Solyc03g051790.2.1	341.471	138.12	161.182	1.04651	1.22576	-0.179231	2.28e-33	1.47e-45	0.0483628		Os12g0236050 protein (Fragment) (AHRD V1 *-*- C7J9Q6_ORYSJ)
dominant1	Solyc03g051940.1.1	0	3.87047	6.75235	-7.77594	-7.35308	-0.800686	8.68e-11	7.57e-08	0.0320895		Unknown Protein (AHRD V1); contains Interpro domain(s) IPR015706 RNA-directed DNA polymerase (reverse transcriptase), related
dominant1	Solyc03g051950.2.1	1.06377	16.3733	12.8674	-3.46565	-3.87696	0.403065	4.12e-13	4.13e-18	0.0896436		SET and MYND domain-containing 3 (AHRD V1 *-*- C3RZA2_PIG); contains Interpro domain(s) IPR001214 SET
dominant1	Solyc03g053090.1.1	4.25509	17.0535	10.8394	-1.52039	-2.21732	0.695353	7.82e-05	1.28e-10	0.00251984		Unknown Protein (AHRD V1); contains Interpro domain(s) IPR015706 RNA-directed DNA polymerase (reverse transcriptase), related
dominant1	Solyc03g058330.2.1	3.19132	9.38261	8.09869	-1.42565	-1.64399	0.21626	0.00252948	0.000259502	0.469749		Unknown Protein (AHRD V1)
dominant2	Solyc03g062710.2.1	29.7856	8.70282	13.8815	1.39022	1.99233	-0.601896	7.36e-09	7.66e-17	0.0101651		Aldose 1-epimerase family protein expressed (AHRD V1 **-- Q10CW2_ORYSJ); contains Interpro domain(s) IPR011013 Glycoside hydrolase-type carbohydrate-binding
dominant2	Solyc03g062890.2.1	547.843	188.155	220.939	1.54274	1.72073	-0.177956	6.55e-104	3.65e-134	0.00995011		Superoxide dismutase (AHRD V1 **** B6ZBR0_POPTN); contains Interpro domain(s) IPR001424 Superoxide dismutase, copper/zinc binding
dominant2	Solyc03g063040.2.1	15.9566	6.80271	6.8825	1.18155	1.12467	0.0577895	0.000137746	8.73e-05	0.908257		Amino acid transporter (AHRD V1 ***- B9HLH9_POPTR); contains Interpro domain(s) IPR013057 Amino acid transporter, transmembrane
recessive2	Solyc03g063090.1.1	0	2.25203	7.79722	-1.07213	0.644441	-1.72006	0.00415718	0.626898	4.03e-05		Unknown Protein (AHRD V1)
overdominant1	Solyc03g063100.1.1	7.44641	26.5775	11.2196	-0.60155	-1.87038	1.2687	0.0767831	1.35e-12	2.58e-10		SELF PRUNING 3D
recessive2	Solyc03g063140.2.1	3.19132	3.5654	12.148	-2.67773	-0.926291	-1.75751	3.35e-08	0.146458	5.37e-08	LOB	LOB domain protein (AHRD V1 *-*- Q9AS62_ORYSJ); contains Interpro domain(s) IPR004883 Lateral organ boundaries, LOB
dominant2	Solyc03g063480.2.1	9.57395	3.68291	2.29189	2.74764	2.02518	0.727494	1.47e-12	3.98e-09	0.0811194		ORF16-lacZ fusion protein (AHRD V1 *--- Q57HV4_SALCH)
overdominant1	Solyc03g063550.1.1	114.887	260.946	91.4049	0.305765	-1.2508	1.55664	0.00219467	9.31e-34	1.13e-62		Unknown Protein (AHRD V1)
dominant2	Solyc03g063790.1.1	2.12754	0.633369	0.38712	2.85795	2.13526	0.751714	0.000478556	0.00125197	0.596127		Unknown Protein (AHRD V1)
recessive1	Solyc03g063890.1.1	3.19132	2.25182	0.596095	2.47835	0.575079	1.92617	0.000447101	0.383042	0.00256441		&aposchromo&apos domain containing protein (AHRD V1 *-*- Q6L3Q3_SOLDE); contains Interpro domain(s) IPR005162 Retrotransposon gag protein
dominant2	Solyc03g064040.1.1	17.0204	3.00249	5.29636	1.39239	2.21307	-0.820451	1.66e-05	1.12e-10	0.0333395		Unknown Protein (AHRD V1)
recessive1	Solyc03g070430.1.1	41.4871	25.8743	10.716	1.86089	0.539172	1.32281	4.64e-18	0.0019973	1.01e-10		Unknown Protein (AHRD V1)
dominant2	Solyc03g071560.2.1	1530.77	648.391	753.565	1.27311	1.44205	-0.168928	4e-83	1.14e-107	0.00760805		RNA-binding protein-like (AHRD V1 *-** Q8RWN5_ARATH); contains Interpro domain(s) IPR015465 RNA recognition motif, glycine rich protein
dominant2	Solyc03g071590.2.1	77.6554	9.4537	7.23196	3.41084	2.9732	0.439194	3.96e-56	3.88e-51	0.0961762		Malate dehydrogenase (AHRD V1 **** Q5NE17_SOLLC); contains Interpro domain(s) IPR011273 Malate dehydrogenase, NADP-dependent, plants
dominant2	Solyc03g071720.2.1	1468.01	248.299	358.761	2.27126	2.75176	-0.480483	1.62e-266	0	3.02e-13		Phosphatidate cytidylyltransferase family protein expressed (AHRD V1 **-* Q2QYV3_ORYSJ); contains Interpro domain(s) IPR000374 Phosphatidate cytidylyltransferase
dominant2	Solyc03g077920.1.1	21.2754	9.61764	10.2433	1.2039	1.24417	-0.0397075	1.13e-06	1.42e-07	0.881863		Phosphoribosylanthranilate transferase (Fragment) (AHRD V1 *--- Q43085_PEA); contains Interpro domain(s) IPR013583 Phosphoribosyltransferase C-terminal, plant
underdominant1	Solyc03g078210.2.1	14.8928	7.50655	16.2282	0.149442	1.19753	-1.04849	0.650213	4.18e-06	4.17e-06		Unknown Protein (AHRD V1)
dominant2	Solyc03g078640.1.1	4214.67	1421.96	1340.44	1.72138	1.58965	0.131732	2.22e-117	7.15e-102	0.0738567		Unknown Protein (AHRD V1)
dominant2	Solyc03g078780.1.1	101.058	44.2878	56.7148	1.20737	1.52632	-0.318866	2.58e-18	9.83e-29	0.0184035		UDP-glucosyltransferase (AHRD V1 **** C0LNQ9_MAIZE); contains Interpro domain(s) IPR002213 UDP-glucuronosyl/UDP-glucosyltransferase
underdominant1	Solyc03g080060.1.1	58.5075	15.8102	33.0457	0.720092	1.75531	-1.03531	2.33e-05	5.9e-21	2.17e-08		Receptor-like kinase (AHRD V1 **** A7VM32_MARPO); contains Interpro domain(s) IPR001220 Legume lectin, beta chain
recessive1	Solyc03g080180.2.1	18.0841	10.8377	4.7071	1.82444	0.529974	1.29699	2.14e-08	0.0326669	3.11e-05		O-methyltransferase (AHRD V1 **** Q9LWB8_9ROSI); contains Interpro domain(s) IPR016461 O-methyltransferase, COMT, eukaryota
dominant2	Solyc03g080190.2.1	7.44641	2.62736	2.29189	1.52913	1.26797	0.264621	0.000475225	0.0018387	0.664651		Flavanone 3-hydroxylase-like protein (AHRD V1 **-- Q9FLV0_ARATH); contains Interpro domain(s) IPR005123 Oxoglutarate and iron-dependent oxygenase
recessive2	Solyc03g081240.2.1	27.6581	31.3393	66.6258	-1.03805	0.00995757	-1.04829	2.14e-11	0.973831	2.15e-15		Pseudo response regulator (AHRD V1 ***- B9IDF0_POPTR); contains Interpro domain(s) IPR001789 Signal transduction response regulator, receiver region
underdominant1	Solyc03g081260.2.1	52.1248	22.285	59.3561	-0.179396	1.18525	-1.36485	0.319256	9.88e-14	1.19e-21		Subtilisin-like protease-like protein (AHRD V1 **-- Q9T0B5_ARATH); contains Interpro domain(s) IPR015500 Peptidase S8, subtilisin-related
dominant2	Solyc03g082380.2.1	5410.35	2763.38	3000.76	1.04509	1.11818	-0.0730818	8.18e-98	3.92e-112	0.138453		Arginine/serine-rich splicing factor (AHRD V1 ***- B0WP07_CULQU); contains Interpro domain(s) IPR012677 Nucleotide-binding, alpha-beta plait
dominant2	Solyc03g082420.2.1	148.928	32.5829	44.4983	1.85702	2.26745	-0.410308	1.23e-51	5.86e-76	0.00191066		Heat shock protein (AHRD V1 ***- A9QVH3_9FABA); contains Interpro domain(s) IPR002068 Heat shock protein Hsp20
dominant1	Solyc03g082470.2.1	1.06377	5.93473	6.10143	-2.42508	-2.41552	-0.0170665	2.9e-05	1.81e-05	1		Receptor like kinase, RLK
underdominant1	Solyc03g082540.2.1	3928.51	901.011	2533.93	0.675101	2.12219	-1.44709	1.99e-48	0	2.72e-195		Unknown Protein (AHRD V1)
dominant2	Solyc03g082610.1.1	249.986	123.199	121.083	1.36783	1.29543	0.0724598	3.02e-35	1.04e-33	0.489782		Arabidopsis thaliana genomic DNA chromosome 5 P1 clone MOK16 (AHRD V1 *--- Q9LYW2_ARATH); contains Interpro domain(s) IPR007608 Protein of unknown function DUF584
dominant1	Solyc03g082690.2.1	9.57395	33.9433	23.4362	-1.10155	-1.69186	0.589895	4.1e-06	2.42e-14	0.000459009		U-box domain-containing protein (AHRD V1 *-*- Q1ENX4_MUSAC); contains Interpro domain(s) IPR011989 Armadillo-like helical
dominant2	Solyc03g082740.2.1	78.7191	25.1938	35.1902	1.24153	1.66838	-0.42675	9.34e-18	6.36e-31	0.00298347		Yippee zinc-binding protein (AHRD V1 **** B2VX42_PYRTR); contains Interpro domain(s) IPR004910 Yippee-like protein
dominant1	Solyc03g082900.2.1	5.31886	16.0216	17.948	-2.12951	-2.00217	-0.129341	4.68e-10	3.34e-09	0.576535		Glucan endo-1 3-beta-glucosidase (AHRD V1 ***- B6TY63_MAIZE); contains Interpro domain(s) IPR000490 Glycoside hydrolase, family 17
dominant1	Solyc03g083140.2.1	7.44641	17.9221	17.2354	-1.52978	-1.64798	0.117084	4.4e-06	3.38e-07	0.654781		Unknown Protein (AHRD V1)
dominant1	Solyc03g083200.2.1	1.06377	8.98406	17.1429	-1.94227	-1.02182	-0.922549	8.41e-09	0.00159093	0.000967469		Unknown Protein (AHRD V1)
recessive2	Solyc03g083600.1.1	1.06377	3.00249	6.46455	-1.74827	-0.696668	-1.0567	0.000448871	0.187566	0.00448004		Unknown Protein (AHRD V1)
overdominant2	Solyc03g083820.1.1	2.12754	8.72624	0.596095	2.31011	-1.58187	3.91679	0.00139821	6.68e-05	4.51e-17		Endoglucanase 1 (AHRD V1 ***- B6U0P7_MAIZE); contains Interpro domain(s) IPR001701 Glycoside hydrolase, family 9
dominant1	Solyc03g093090.1.1	3.19132	4.78529	6.79001	-2.14866	-1.69549	-0.45894	0.000255903	0.0063337	0.172081		Ulp1 protease family C-terminal catalytic domain containing protein (AHRD V1 *-*- Q60D46_SOLDE)
dominant2	Solyc03g093180.1.1	10.6377	1.6655	1.84311	1.70619	1.86997	-0.160442	0.00022218	5.22e-05	0.901407		Peroxisomal membrane protein 11-4 (AHRD V1 ***- PX114_ORYSJ); contains Interpro domain(s) IPR008733 Peroxisomal biogenesis factor 11
overdominant1	Solyc03g093370.1.1	10.6377	57.8942	17.2731	-0.517503	-2.3296	1.81213	0.0349809	3.09e-30	5.12e-28		Protein DYAD (AHRD V1 ***- DYAD_ARATH)
dominant2	Solyc03g093470.2.1	327.642	181.447	176.815	1.08818	1.00594	0.082279	2.94e-42	5.68e-38	0.277747		Acid phosphatase (AHRD V1 **-- Q53WT2_SOLLC); contains Interpro domain(s) IPR010028 Acid phosphatase, plant
underdominant3	Solyc03g093560.1.1	17.0204	5.95836	69.9625	-1.99418	1.49411	-3.48975	1.63e-26	1.5e-09	2.68e-85	AP2-EREBP	Ethylene-responsive transcription factor 2 (AHRD V1 ***- B6U860_MAIZE); contains Interpro domain(s) IPR001471 Pathogenesis-related transcriptional factor and ERF, DNA-binding
dominant2	Solyc03g093800.1.1	15.9566	2.8854	5.86846	2.06652	2.98648	-0.919638	1.6e-10	1.11e-19	0.0084534		Unknown Protein (AHRD V1)
dominant2	Solyc03g094040.2.1	27.6581	7.85867	11.4971	1.15967	1.60511	-0.445146	2.39e-05	2e-09	0.0843156		Polyadenylate-binding protein family protein (AHRD V1 **** D7MT99_ARALY); contains Interpro domain(s) IPR012677 Nucleotide-binding, alpha-beta plait IPR000504 RNA recognition motif, RNP-1
dominant1	Solyc03g094070.2.1	0	4.24581	8.54063	-4.42237	-3.46332	-0.984941	2.82e-12	8.95e-07	0.00225184		Mediator of RNA polymerase II transcription subunit 31 (AHRD V1 ***- MED31_ARATH)
dominant2	Solyc03g095180.2.1	309.558	138.095	134.947	1.32921	1.2532	0.0760668	2.46e-65	1.69e-61	0.305816		Superoxide dismutase (AHRD V1 **** Q7YK44_SOLLC); contains Interpro domain(s) IPR001189 Manganese/iron superoxide dismutase
dominant1	Solyc03g095670.1.1	6.38263	22.1441	25.0566	-1.27739	-1.12769	-0.150327	4.04e-07	3.76e-06	0.508364		SNF2 domain-containing protein (AHRD V1 ***- D7LFU4_ARALY)
recessive2	Solyc03g095770.2.1	13.829	17.6873	47.996	-1.8711	-0.491122	-1.3808	1.23e-18	0.0506973	8.16e-18	WRKY	WRKY transcription factor 6 (AHRD V1 **** A7UGD3_SOLTU); contains Interpro domain(s) IPR003657 DNA-binding WRKY
recessive1	Solyc03g096030.2.1	14.8928	9.82883	1.16136	3.62152	0.515336	3.11963	9.36e-19	0.0501369	1.94e-16		Os03g0291800 protein (Fragment) (AHRD V1 **-- Q0DSS4_ORYSJ); contains Interpro domain(s) IPR004253 Protein of unknown function DUF231, plant
recessive2	Solyc03g096190.1.1	5.31886	3.7768	8.69478	-1.35657	-0.237616	-1.1218	0.00464492	0.915522	0.000404528		Receptor like kinase, RLK
dominant2	Solyc03g096290.2.1	128.716	51.2312	43.2136	1.66119	1.3921	0.269283	1.18e-35	2.31e-27	0.0289401		Aquaporin-like protein (AHRD V1 ***- Q8W1A9_PETHY); contains Interpro domain(s) IPR012269 Aquaporin
dominant2	Solyc03g096360.2.1	7720.86	3781.62	3541.64	1.28946	1.15378	0.135685	4.18e-101	3.01e-81	0.0167312		60S ribosomal protein L33-B (AHRD V1 ***- B6T1L8_MAIZE); contains Interpro domain(s) IPR001780 Ribosomal protein L35Ae
additive2	Solyc03g096650.1.1	0	2.25182	5.14904	-7.36309	-6.54038	-1.20102	2.67e-08	1.95e-05	0.00425892		Tropinone reductase II (AHRD V1 ***- Q6KF77_SOLTU); contains Interpro domain(s) IPR002347 Glucose/ribitol dehydrogenase
dominant2	Solyc03g096760.1.1	7.44641	3.61265	2.64818	2.22388	1.72086	0.506837	1.14e-07	5.65e-06	0.282427		Unknown Protein (AHRD V1)
underdominant2	Solyc03g096780.1.1	29.7856	6.30986	13.4635	1.50453	2.5664	-1.06193	2.44e-08	2.87e-20	0.000181323		Unknown Protein (AHRD V1)
underdominant1	Solyc03g096840.2.1	161.693	51.4188	112.926	0.795861	1.8932	-1.09737	4.71e-13	6.92e-63	3.91e-24		Seed specific protein Bn15D1B (AHRD V1 ***- B6TIB8_MAIZE)
recessive2	Solyc03g097090.2.1	8.51018	3.04954	10.925	-1.40945	0.369721	-1.78231	0.00740719	0.23438	6.3e-07		Lysine-specific demethylase 5C (AHRD V1 *--- KDM5C_MOUSE); contains Interpro domain(s) IPR003349 Transcription factor jumonji, JmjN
dominant1	Solyc03g097150.2.1	20.2117	51.8184	57.6912	-1.49375	-1.38516	-0.108929	1.86e-17	1.45e-15	0.391195		Inositol-tetrakisphosphate 1-kinase 1 (AHRD V1 **** B6TJ44_MAIZE); contains Interpro domain(s) IPR017427 Inositol-tetrakisphosphate 1-kinase
recessive1	Solyc03g097170.2.1	45.7422	49.6366	21.6959	1.01795	-0.20723	1.2256	3.22e-09	0.284979	1.45e-15		Cinnamoyl-CoA reductase-like protein (AHRD V1 ***- Q9M0B3_ARATH); contains Interpro domain(s) IPR016040 NAD(P)-binding domain
dominant2	Solyc03g097270.2.1	2697.73	970.162	1316.44	1.16369	1.55784	-0.394148	2.63e-140	6.86e-249	9.1e-18		Cysteine proteinase inhibitor (AHRD V1 **** Q5Y7Z8_PETHY); contains Interpro domain(s) IPR000010 Proteinase inhibitor I25, cystatin
recessive1	Solyc03g097420.2.1	5.31886	6.66219	2.47003	1.24608	-0.229296	1.47957	0.00694049	0.652267	7.07e-05		Receptor expression-enhancing protein 5 (AHRD V1 **-- C1C4Y8_RANCA); contains Interpro domain(s) IPR004345 TB2/DP1 and HVA22 related protein
dominant1	Solyc03g097720.2.1	6.38263	29.6268	28.64	-1.93564	-2.02225	0.0855817	2.98e-14	1.6e-16	0.568562		UPF0497 membrane protein 8 (AHRD V1 ***- U4978_VITVI); contains Interpro domain(s) IPR006459 Uncharacterised protein family UPF0497, trans-membrane plant subgroup
recessive2	Solyc03g097770.2.1	2.12754	4.41017	11.3053	-1.35863	-0.0463133	-1.31464	0.000239064	0.778506	5.11e-05		Unknown Protein (AHRD V1)
dominant2	Solyc03g097960.1.1	29.7856	17.2883	11.9082	1.89489	1.31458	0.581151	4.23e-16	1.7e-09	0.00824463		CHP-rich zinc finger protein-like (AHRD V1 *--- Q8H5Y9_ORYSJ); contains Interpro domain(s) IPR011424 C1-like
recessive1	Solyc03g098290.2.1	6.38263	4.62094	1.48682	1.63746	0.0685625	1.57644	0.00180158	0.808127	0.000586573		Sucrose synthase (AHRD V1 **** Q9FHU4_ARATH); contains Interpro domain(s) IPR012820 Sucrose synthase, plants and cyanobacteria
underdominant1	Solyc03g098780.1.1	118.079	62.5382	215.352	-0.734859	1.00138	-1.73634	1.37e-15	9.22e-23	2.35e-88		Kunitz-type protease inhibitor (AHRD V1 **** Q3S488_SOLTU); contains Interpro domain(s) IPR002160 Proteinase inhibitor I3, Kunitz legume
recessive2	Solyc03g111100.1.1	49.9973	33.8726	156.958	-1.43873	0.73456	-2.17356	6.56e-34	1.99e-07	1.21e-88		AtIII18x5-like protein (Fragment) (AHRD V1 *-*- D9YU68_ARAHA)
dominant2	Solyc03g111120.2.1	61.6988	19.3292	18.4893	1.94014	1.82794	0.112644	1.6e-29	3.03e-29	0.553985		Malate synthase (AHRD V1 ***- B9RAK0_RICCO); contains Interpro domain(s) IPR001465 Malate synthase
dominant2	Solyc03g111140.2.1	134.035	49.2615	62.5216	1.31625	1.60874	-0.29242	1.18e-30	3.04e-46	0.00884504		Malate synthase (AHRD V1 **** B9RAK0_RICCO); contains Interpro domain(s) IPR006252 Malate synthase A
overdominant1	Solyc03g111420.1.1	28.7218	84.7994	34.4948	-0.294545	-1.62198	1.32749	0.1477	9.42e-25	2.39e-24		DNAJ heat shock N-terminal domain-containing protein (AHRD V1 **-- D7L8N1_ARALY); contains Interpro domain(s) IPR015609 Molecular chaperone, heat shock protein, Hsp40, DnaJ
dominant1	Solyc03g111560.2.1	408.489	1176.43	1110.75	-1.16954	-1.29987	0.130321	2.92e-95	4.3e-119	0.0118891		Glucan synthase like 7 (AHRD V1 ***- D8T771_SELML)
dominant2	Solyc03g111610.2.1	40.4233	6.92001	7.26279	2.79126	2.8261	-0.0336319	6.43e-33	9.9e-37	0.950824		HAD-superfamily hydrolase subfamily IA variant 3 containing protein expressed (AHRD V1 **** Q10I42_ORYSJ); contains Interpro domain(s) IPR005834 Haloacid dehalogenase-like hydrolase
dominant1	Solyc03g111800.2.1	13.829	45.0163	42.6997	-1.04832	-1.19565	0.147083	5.5e-08	4.98e-10	0.440555		Receptor like kinase, RLK
dominant2	Solyc03g111820.2.1	336.152	128.291	176.366	1.02936	1.43007	-0.400688	3.35e-38	3.42e-74	2.17e-07		Sieve element-occluding protein 3 (AHRD V1 **-- B5THF7_MEDTR)
dominant2	Solyc03g112310.1.1	1669.06	606.923	775.309	1.2187	1.52392	-0.305208	3.6e-147	2.31e-231	8.34e-11		Receptor like kinase, RLK
dominant2	Solyc03g112330.2.1	22.3392	7.0139	9.26004	1.06996	1.41382	-0.343463	3.84e-05	5.64e-08	0.196612		U-box domain-containing protein 33 (AHRD V1 ***- PUB33_ARATH); contains Interpro domain(s) IPR006016 UspA
dominant2	Solyc03g112630.2.1	4527.41	1937.32	2146.4	1.12164	1.22408	-0.102436	3.17e-69	1.41e-81	0.11981		Fas-associated factor 1-like protein (AHRD V1 *--- Q5DJU1_CAPAN); contains Interpro domain(s) IPR006577 UAS
dominant2	Solyc03g112720.2.1	95.7395	27.7972	46.8723	1.19753	1.90184	-0.704277	1.53e-17	2.05e-40	6.71e-07		Ubiquitin-conjugating enzyme E2 I (AHRD V1 ***- B6U359_MAIZE); contains Interpro domain(s) IPR000608 Ubiquitin-conjugating enzyme, E2
dominant2	Solyc03g113070.2.1	13.829	5.88789	8.60229	1.01714	1.52501	-0.507597	0.000341187	9.69e-08	0.0665906		ATP-binding cassette (ABC) transporter 17 (AHRD V1 *-*- Q4H493_RAT)
overdominant3	Solyc03g113130.2.1	3.19132	31.668	9.79448	-1.70476	-3.44577	1.73907	1.61e-05	2.99e-29	1.17e-18		Cupin RmlC-type (AHRD V1 **-- Q2HVC5_MEDTR); contains Interpro domain(s) IPR012864 Protein of unknown function DUF1637
recessive1	Solyc03g113350.2.1	25.5305	35.2332	11.2881	1.61989	-0.0766582	1.69762	2.4e-12	0.492386	6.53e-18		CHY zinc finger containing protein (AHRD V1 *-*- C5P643_COCP7); contains Interpro domain(s) IPR008913 Zinc finger, CHY-type
dominant2	Solyc03g113430.2.1	3.19132	1.52477	2.61735	1.72288	2.47966	-0.75583	0.000478344	7.31e-07	0.137226		Peptide transporter (AHRD V1 **-* A6YJX4_9MAGN); contains Interpro domain(s) IPR000109 TGF-beta receptor, type I/II extracellular region
dominant2	Solyc03g113550.2.1	55.3162	20.2912	32.2166	1.21642	1.81849	-0.602004	1.74e-11	2.45e-24	0.00040663		Transcription factor bHLH79 (AHRD V1 *-*- BH079_ARATH)
underdominant1	Solyc03g113670.2.1	18.0841	6.02861	14.4159	0.579449	1.77206	-1.19299	0.0336183	8.65e-11	2.24e-06		AT3g47831/T23J7 (AHRD V1 ***- Q94F43_ARATH)
recessive1	Solyc03g113850.1.1	34.0407	16.6083	5.98494	2.50436	0.971135	1.53544	9.79e-24	1.48e-06	2.66e-10		Guanine nucleotide-binding protein subunit beta (AHRD V1 *--* GBB_DICDI); contains Interpro domain(s) IPR017986 WD40 repeat, region
underdominant2	Solyc03g113890.1.1	7.44641	2.01741	4.94007	1.00693	2.23958	-1.23347	0.00686097	1.17e-08	0.00124086		Zinc finger protein 6 (AHRD V1 *-*- B6T066_MAIZE); contains Interpro domain(s) IPR007087 Zinc finger, C2H2-type
underdominant2	Solyc03g113930.1.1	498.909	5.41866	25.2793	4.40069	6.57795	-2.17783	0	0	5.54e-33		class IV heat shock protein (AHRD V1 ***- B6T3F5_MAIZE); contains Interpro domain(s) IPR002068 Heat shock protein Hsp20
dominant2	Solyc03g114180.2.1	220.201	73.0234	79.5309	1.50382	1.58132	-0.0774168	1.15e-47	9.43e-55	0.473705		UDP-glucosyltransferase HvUGT5876 (AHRD V1 ***- D3WYW1_HORVD); contains Interpro domain(s) IPR002213 UDP-glucuronosyl/UDP-glucosyltransferase
underdominant1	Solyc03g114290.2.1	38.2958	12.1041	28.5235	0.605053	1.79913	-1.19427	0.000834721	1.22e-20	4.38e-11		UPF0497 membrane protein At2g36330 (AHRD V1 *-*- U497A_ARATH); contains Interpro domain(s) IPR006702 Uncharacterised protein family UPF0497, trans-membrane plant
overdominant1	Solyc03g114360.2.1	3.19132	23.9267	6.24874	-0.911028	-2.86246	1.95078	0.0407053	1.57e-18	1.13e-16		Poly polymerase catalytic domain containing protein expressed (AHRD V1 **-- Q84T80_ORYSJ); contains Interpro domain(s) IPR012317 Poly(ADP-ribose) polymerase, catalytic region
underdominant1	Solyc03g114560.2.1	72.3365	10.0398	39.9282	0.870398	2.81676	-1.94674	9.96e-09	4.61e-57	3.45e-29		Strictosidine synthase family protein (AHRD V1 ***- D7LVM7_ARALY); contains Interpro domain(s) IPR004141 Strictosidine synthase
dominant1	Solyc03g114600.2.1	1.06377	5.18405	6.24874	-3.97683	-3.73945	-0.262261	4.58e-07	2.55e-06	0.495072		LAG1 longevity assurance homolog 2 (AHRD V1 **-- C1BLI2_OSMMO); contains Interpro domain(s) IPR006634 TRAM, LAG1 and CLN8 homology
dominant2	Solyc03g114770.2.1	17.0204	9.05432	5.89245	1.90415	1.29384	0.612007	2.55e-09	2.28e-05	0.036594		Unknown Protein (AHRD V1)
dominant1	Solyc03g114800.1.1	41.4871	214.289	263.427	-2.70215	-2.45274	-0.249634	5.03e-109	5.09e-90	0.00393163		Sulfotransferase family protein (AHRD V1 **** D7LZW5_ARALY); contains Interpro domain(s) IPR000863 Sulfotransferase
overdominant1	Solyc03g114840.2.1	7.44641	27.8208	6.99215	0.139348	-1.86822	2.00843	0.665793	6.83e-13	3.51e-20	MADS	MADS box transcription factor 11 (AHRD V1 **** D9IFM5_ONCHC); contains Interpro domain(s) IPR002100 Transcription factor, MADS-box IPR002487 Transcription factor, K-box
dominant1	Solyc03g114940.2.1	7011.32	15562.9	16019.3	-1.0725	-1.07838	0.00587262	7.5e-140	1.48e-141	0.892874		Cytochrome P450
underdominant1	Solyc03g115010.1.1	4.25509	0.375338	4.16583	-0.32965	3.007	-3.35227	0.730643	1.34e-05	5.12e-09	TCP	Transcription factor CYCLOIDEA (Fragment) (AHRD V1 *-*- CYCLD_ANTML); contains Interpro domain(s) IPR005333 Transcription factor, TCP
underdominant1	Solyc03g115040.2.1	3.19132	0.633369	2.38438	0.822947	2.5915	-1.77378	0.143805	2.43e-05	0.00349357		Xylanase inhibitor (Fragment) (AHRD V1 **-- Q53IQ4_WHEAT); contains Interpro domain(s) IPR001461 Peptidase A1
dominant2	Solyc03g115230.2.1	20542.5	3865.95	7607.73	1.5552	2.48544	-0.930244	1.2e-292	0	1.59e-107		ClpB chaperone (AHRD V1 ***- D6QXI5_TRYCR); contains Interpro domain(s) IPR013093 ATPase associated with various cellular activities, AAA-2
dominant1	Solyc03g115530.2.1	1.06377	11.7287	8.87976	-1.35657	-1.83259	0.474344	0.00047336	5.9e-07	0.125965		DNA-dependent ATPase A-like protein (AHRD V1 *--- Q6ZJE4_ORYSJ)
dominant1	Solyc03g115800.1.1	3.19132	11.6114	9.43819	-2.31624	-2.65638	0.335838	1.26e-06	2.59e-09	0.192735		Pentatricopeptide repeat-containing protein (AHRD V1 ***- D7LQC4_ARALY); contains Interpro domain(s) IPR002885 Pentatricopeptide repeat
recessive1	Solyc03g115890.2.1	20.2117	16.7959	6.96816	1.7133	0.383631	1.33133	5.74e-11	0.0823758	1.25e-08		Expansin (AHRD V1 ***- Q9FVG9_SOLLC); contains Interpro domain(s) IPR007112 Expansin 45, endoglucanase-like IPR007117 Pollen allergen/expansin, C-terminal
underdominant1	Solyc03g115920.2.1	8.51018	4.0112	11.3738	-0.280844	1.18262	-1.46474	0.388701	0.000622355	2.9e-07		Zinc finger protein-like protein (AHRD V1 **-- Q1PEQ5_ARATH); contains Interpro domain(s) IPR002867 Zinc finger, C6HC-type
overdominant1	Solyc03g116270.2.1	0	1.71233	0	5.13e-15	-6.15812	6.47163	1	0.000547328	1.17e-06		Gibberellin 2-beta-dioxygenase 8 (AHRD V1 **** G2OX8_ARATH); contains Interpro domain(s) IPR005123 Oxoglutarate and iron-dependent oxygenase
dominant2	Solyc03g116280.2.1	22.3392	7.85846	7.50259	1.50062	1.37382	0.127792	1.65e-08	4.15e-08	0.693463		1-aminocyclopropane-1-carboxylate oxidase (AHRD V1 ***- Q40876_PELHO); contains Interpro domain(s) IPR005123 Oxoglutarate and iron-dependent oxygenase
dominant2	Solyc03g116440.1.1	28.7218	9.26614	11.5759	1.04669	1.30853	-0.261488	5.76e-05	3.87e-07	0.337381		PHD finger family protein (AHRD V1 *--- D7LPW0_ARALY); contains Interpro domain(s) IPR011011 Zinc finger, FYVE/PHD-type
dominant1	Solyc03g116470.1.1	6.38263	15.5055	17.9857	-1.1865	-1.0265	-0.160792	1.31e-05	0.000198859	0.431202		Unknown Protein (AHRD V1)
overdominant3	Solyc03g116510.1.1	3.19132	25.7097	9.1059	-1.1623	-2.68664	1.52341	0.00156293	1.95e-19	8.66e-13		Unknown Protein (AHRD V1)
dominant1	Solyc03g116640.2.1	17.0204	40.8167	37.6123	-1.18185	-1.36343	0.181243	1.5e-08	2.26e-11	0.271472		Genomic DNA chromosome 3 P1 clone MSJ11 (AHRD V1 **-- Q9LW02_ARATH)
underdominant1	Solyc03g116650.1.1	9.57395	5.53618	14.5564	-0.202916	1.12252	-1.32626	0.437713	0.000276002	1.67e-07		EPIDERMAL PATTERNING FACTOR-like protein 8 (AHRD V1 ***- EPFL8_ARATH)
dominant2	Solyc03g116740.2.1	1510.56	546.656	799.738	1.09853	1.60073	-0.502194	5.76e-85	1.25e-178	9.8e-20		Genomic DNA chromosome 3 P1 clone MSJ11 (AHRD V1 ***- Q9LVZ7_ARATH)
dominant2	Solyc03g116930.2.1	359.555	155.9	175.146	1.18767	1.30701	-0.119311	2.4e-61	2.45e-77	0.0902709		Sister chromatid cohesion protein PDS5 homolog B (AHRD V1 *-*- PDS5B_CHICK); contains Interpro domain(s) IPR007942 Phospholipase-like, arabidopsis
dominant2	Solyc03g117190.1.1	54.2524	24.0674	26.7181	1.20679	1.29875	-0.0917503	1.11e-10	7.62e-13	0.593325		Unknown Protein (AHRD V1)
recessive1	Solyc03g117200.2.1	17.0204	17.5932	7.68074	1.15543	-0.0766052	1.23331	1.18e-05	0.829395	5.54e-08		F-box family protein (AHRD V1 ***- B9GNT5_POPTR); contains Interpro domain(s) IPR001810 Cyclin-like F-box
recessive1	Solyc03g117310.1.1	5.31886	6.38032	2.74067	1.30954	0.0527788	1.26057	0.00383281	1	0.000517391		Jp18 (AHRD V1 ***- Q8H6R4_PONTR); contains Interpro domain(s) IPR010993 Sterile alpha motif homology
dominant2	Solyc03g117390.1.1	8.51018	3.72975	3.84037	1.08829	1.09433	-0.00460668	0.00329144	0.00265367	1		Unknown Protein (AHRD V1)
dominant2	Solyc03g117590.2.1	2102.01	802.557	935.96	1.23446	1.41451	-0.18005	3.4e-140	1.32e-183	0.000377909		Chaperone protein dnaJ (AHRD V1 *-*- C5UZI2_CLOBO); contains Interpro domain(s) IPR001623 Heat shock protein DnaJ, N-terminal
dominant1	Solyc03g117720.2.1	24.4668	45.1562	58.2084	-1.52496	-1.20989	-0.315445	8.8e-16	3.93e-10	0.0193883	AP2-EREBP	AP2-like ethylene-responsive transcription factor At1g16060 (AHRD V1 ***- AP2L1_ARATH); contains Interpro domain(s) IPR001471 Pathogenesis-related transcriptional factor and ERF, DNA-binding
dominant2	Solyc03g117790.1.1	15.9566	5.01991	7.02298	1.20342	1.66712	-0.46323	3.49e-05	1.5e-08	0.149176		Serine/threonine protein kinase (AHRD V1 *-*- Q16PN5_AEDAE); contains Interpro domain(s) IPR002290 Serine/threonine protein kinase
dominant2	Solyc03g117810.2.1	59.5712	28.1959	27.1772	1.24099	1.15693	0.0842981	2.27e-14	2.23e-13	0.561261		Phosphate import ATP-binding protein pstB 1 (AHRD V1 **** B6UHM7_MAIZE); contains Interpro domain(s) IPR005670 Phosphate transport system permease protein 1
dominant2	Solyc03g117910.2.1	35.1045	10.673	10.5311	1.39502	1.38613	0.00949679	3.38e-07	4.03e-07	0.852556		FRIGIDA (AHRD V1 *-*- B0YZW7_ARALP); contains Interpro domain(s) IPR012474 Frigida-like
recessive2	Solyc03g118050.2.1	7.44641	5.37162	14.1145	-1.14135	0.226725	-1.36976	0.00112754	0.570915	1.24e-06		Unknown Protein (AHRD V1)
dominant2	Solyc03g118410.2.1	872.293	398.759	370.018	1.41657	1.25788	0.158709	2.21e-149	6.24e-125	0.00363194		Acyl carrier protein (AHRD V1 ***- Q672Q9_SOLLC); contains Interpro domain(s) IPR003231 Acyl carrier protein (ACP)
recessive2	Solyc03g118470.2.1	49.9973	43.9837	97.8523	-1.07098	0.0288997	-1.10008	3.64e-13	0.611721	7.2e-20		Diphosphoinositol polyphosphate phosphohydrolase 1 (AHRD V1 *-** C1BIE3_ONCMY); contains Interpro domain(s) IPR000086 NUDIX hydrolase domain
dominant2	Solyc03g118990.1.1	12.7653	6.45079	6.03977	1.27465	1.17287	0.102857	4.15e-05	0.000112705	0.709537		Elongation factor 1-alpha (AHRD V1 ***- C1G8E5_PARBD); contains Interpro domain(s) IPR000795 Protein synthesis factor, GTP-binding
recessive2	Solyc03g119060.2.1	23.403	30.0492	62.3914	-1.39047	-0.372271	-1.01858	2.13e-15	0.0491274	2.98e-13		Alpha-dioxygenase 2 (AHRD V1 **-- Q5WM33_SOLLC); contains Interpro domain(s) IPR002007 Haem peroxidase, animal
dominant2	Solyc03g119150.2.1	101.058	17.2649	25.9302	2.19629	2.73668	-0.540189	7.15e-50	2.47e-75	0.000971567		Peptidyl-prolyl cis-trans isomerase (AHRD V1 *-*- B4VX45_9CYAN); contains Interpro domain(s) IPR001179 Peptidyl-prolyl cis-trans isomerase, FKBP-type
overdominant1	Solyc03g119530.2.1	291.474	1075.81	526.589	-0.626253	-1.69932	1.07306	3.36e-18	2.59e-125	1.45e-57	LOB	LOB domain protein 42 (AHRD V1 ***- D7KWD0_ARALY); contains Interpro domain(s) IPR004883 Lateral organ boundaries, LOB
dominant2	Solyc03g119540.2.1	29.7856	1.92353	1.66496	4.40602	4.21802	0.194228	2.1e-39	3.85e-42	0.684328	C2C2-CO-like	CONSTANS-like zinc finger protein (AHRD V1 **-- D0EP06_SOYBN); contains Interpro domain(s) IPR010402 CCT domain
dominant2	Solyc03g119860.2.1	105.313	27.7507	45.1629	1.15146	1.80017	-0.648661	6.07e-17	3.68e-37	5.98e-06		Peptidyl-prolyl cis-trans isomerase (AHRD V1 *-*- D8U4U4_VOLCA); contains Interpro domain(s) IPR002130 Peptidyl-prolyl cis-trans isomerase, cyclophilin-type
dominant2	Solyc03g120170.1.1	13.829	7.60043	4.3748	2.40243	1.56521	0.839829	2.54e-13	1.59e-07	0.00997012		Unknown Protein (AHRD V1)
recessive2	Solyc03g120360.1.1	25.5305	43.5147	90.706	-1.50143	-0.497721	-1.004	6.57e-23	0.00158553	1.09e-15		Phospholipase like protein (AHRD V1 *--- Q9SZN4_ARATH); contains Interpro domain(s) IPR007942 Phospholipase-like, arabidopsis
dominant2	Solyc03g120380.2.1	10.6377	4.6682	2.76466	1.8966	1.14235	0.757882	1.4e-06	0.000909139	0.0514675		Auxin response factor 9 (AHRD V1 *-** ARFI_ARATH); contains Interpro domain(s) IPR003311 AUX/IAA protein
dominant2	Solyc03g120520.1.1	10.6377	2.27524	2.74067	1.46086	1.72135	-0.258514	0.000651827	9.99e-05	0.690682		Peroxisome assembly factor 1 (AHRD V1 ***- B4FCL8_MAIZE); contains Interpro domain(s) IPR018957 Zinc finger, C3HC4 RING-type
dominant2	Solyc03g120650.2.1	43.6147	20.0796	17.53	1.33884	1.11833	0.22093	2.52e-12	1.14e-09	0.215983		Pollen-specific kinase partner protein-like protein (Fragment) (AHRD V1 *--- Q5DK68_SOLLC); contains Interpro domain(s) IPR005512 Rop nucleotide exchanger, PRONE
overdominant1	Solyc03g120660.2.1	1.06377	12.0104	5.68348	-0.774242	-1.87929	1.1044	0.0459772	9.83e-08	6.43e-05		D-isomer specific 2-hydroxyacid dehydrogenase (AHRD V1 ***- Q39JN8_BURS3); contains Interpro domain(s) IPR006139 D-isomer specific 2-hydroxyacid dehydrogenase, catalytic region
dominant2	Solyc03g120740.1.1	241.476	103.12	141.744	1.11613	1.52766	-0.411502	3.11e-30	3.43e-55	1.1e-05		Unknown Protein (AHRD V1)
dominant1	Solyc03g120840.1.1	72.3365	159.607	194.828	-1.44198	-1.20587	-0.23621	3.45e-43	1.63e-30	0.00266708	AP2-EREBP	Ethylene-responsive transcription factor 4 (AHRD V1 *-*- ERF78_ARATH); contains Interpro domain(s) IPR001471 Pathogenesis-related transcriptional factor and ERF, DNA-binding
dominant2	Solyc03g120900.1.1	175.522	69.6692	80.8155	1.34213	1.50539	-0.163192	1.9e-35	3.92e-46	0.115499		Protein transport SEC13-like protein (AHRD V1 **-- Q2PYY1_SOLTU); contains Interpro domain(s) IPR020472 G-protein beta WD-40 repeat, region
recessive1	Solyc03g120960.1.1	8.51018	4.69162	1.64097	2.10434	0.45628	1.65628	1.88e-05	0.174464	0.000371871		STIG1 (AHRD V1 ***- Q6EEH1_SOLLC); contains Interpro domain(s) IPR001368 TNFR/CD27/30/40/95 cysteine-rich region
recessive2	Solyc03g121090.2.1	12.7653	12.0104	25.6664	-1.18902	-0.14963	-1.04021	3.46e-06	0.777498	1.1e-07		Cold induced protein-like (AHRD V1 **-- Q94JH8_ORYSJ)
dominant1	Solyc03g121620.1.1	15.9566	32.7939	26.8826	-1.17008	-1.50034	0.329819	5.96e-06	4.85e-10	0.0529271		Harpin-induced protein-like (Fragment) (AHRD V1 **-- D2CFH8_COFAR); contains Interpro domain(s) IPR010847 Harpin-induced 1
dominant1	Solyc03g121780.1.1	6.38263	34.1543	32.6962	-2.11717	-2.23189	0.113654	8.47e-18	1.46e-20	0.501561		Kinase like protein (AHRD V1 **** O23334_ARATH); contains Interpro domain(s) IPR015783 ATMRK serine/threonine protein kinase-like
dominant1	Solyc03g122020.2.1	291.474	658.268	650.177	-1.01159	-1.07343	0.0618233	3.49e-64	1.26e-74	0.206569		Transcription initiation factor TFIID subunit 12 (AHRD V1 *-*- B5X4I7_SALSA); contains Interpro domain(s) IPR003228 Transcription initiation factor TFIID
dominant2	Solyc03g122100.1.1	15.9566	3.30757	4.28915	1.69963	1.99911	-0.298141	3.7e-07	9.13e-10	0.392774		3-oxoacyl-synthase I (AHRD V1 *-*- B6SJZ0_MAIZE); contains Interpro domain(s) IPR016038 Thiolase-like, subgroup
dominant2	Solyc03g122260.2.1	1750.97	868.435	882.736	1.06248	1.03253	0.0299591	2.77e-95	2.81e-93	0.640153		U6 snRNA-associated Sm-like protein LSm1 (AHRD V1 *-*- C1C4Y5_RANCA); contains Interpro domain(s) IPR006649 Like-Sm ribonucleoprotein, eukaryotic and archaea-type, core
dominant2	Solyc03g122300.1.1	127.653	46.6343	51.045	1.59351	1.65752	-0.0638769	8.48e-33	6.98e-38	0.551333		Unknown Protein (AHRD V1); contains Interpro domain(s) IPR012876 Protein of unknown function DUF1677, plant
dominant1	Solyc03g122360.2.1	2.12754	8.25722	10.3357	-2.42908	-2.18803	-0.245721	1.37e-07	3.17e-06	0.329842		Cytochrome P450
underdominant2	Solyc03g123540.2.1	1225.47	63.0774	162.392	3.2024	4.52092	-1.31852	0	0	3.17e-56		class II heat shock protein (AHRD V1 ***- B6U175_MAIZE); contains Interpro domain(s) IPR002068 Heat shock protein Hsp20
dominant2	Solyc03g123560.2.1	1054.2	428.597	489.347	1.16178	1.30722	-0.145427	2.68e-104	4.27e-134	0.00743152		Chaperone protein dnaJ (AHRD V1 *-*- B4FBY1_MAIZE); contains Interpro domain(s) IPR015609 Molecular chaperone, heat shock protein, Hsp40, DnaJ
overdominant1	Solyc03g123670.2.1	26.5943	48.7684	22.5626	0.140335	-1.0053	1.14585	0.384568	3.53e-08	9.05e-14		Unknown Protein (AHRD V1)
overdominant1	Solyc03g123680.1.1	6.38263	22.3319	11.0175	-0.872341	-1.94909	1.07628	0.0100112	6.84e-12	2.28e-07		Ring H2 finger protein (AHRD V1 *-*- D9ZHD8_HYPPE); contains Interpro domain(s) IPR018957 Zinc finger, C3HC4 RING-type
dominant2	Solyc03g123710.2.1	10.6377	4.38675	4.61461	1.17396	1.17161	0.00362208	0.000729725	0.000404378	1		Unknown Protein (AHRD V1)
dominant2	Solyc03g123860.2.1	170.204	83.8849	94.3682	1.13324	1.25891	-0.125618	2.53e-27	1.19e-34	0.218106		Receptor like kinase, RLK
dominant1	Solyc03g124000.1.1	170.204	494.746	594.291	-1.65794	-1.43998	-0.218	2.42e-148	8.22e-112	2.68e-05		Unknown Protein (AHRD V1)
overdominant2	Solyc04g005320.2.1	30.8494	115.647	9.01341	1.72621	-1.96561	3.69331	6.13e-17	2.73e-39	1.16e-123	MADS	MADS-box transcription factor (AHRD V1 **** Q8S4L4_SOLLC); contains Interpro domain(s) IPR002100 Transcription factor, MADS-box
dominant2	Solyc04g005350.2.1	1913.73	771.424	951.914	1.16535	1.4262	-0.260844	1.02e-95	2e-142	3.39e-06		Peptidyl-prolyl cis-trans isomerase E (AHRD V1 **-- B4FJP1_MAIZE); contains Interpro domain(s) IPR012677 Nucleotide-binding, alpha-beta plait
underdominant1	Solyc04g005380.2.1	1166.96	371.43	913.532	0.48392	1.74031	-1.25639	5.27e-20	2.49e-223	7.57e-122		Ninja-family protein Os03g0214200 (AHRD V1 ***- NNJA1_ORYSJ); contains Interpro domain(s) IPR012463 Protein of unknown function DUF1675
dominant2	Solyc04g005700.2.1	36.1683	17.1242	19.1025	1.25169	1.38464	-0.132665	4.9e-09	7.32e-11	0.603032		Major latex-like protein (AHRD V1 **-- B5THI3_PANGI); contains Interpro domain(s) IPR000916 Bet v I allergen
dominant2	Solyc04g005830.2.1	64.8901	33.4504	25.752	1.45971	1.04472	0.415321	1.89e-20	1.75e-12	0.0051405		Single-stranded nucleic acid binding R3H domain protein (AHRD V1 **-- B5W372_SPIMA); contains Interpro domain(s) IPR003593 ATPase, AAA+ type, core
recessive2	Solyc04g006970.2.1	249.986	265.402	598.285	-1.11908	0.00160555	-1.12072	2.51e-71	0.978589	3.31e-91		Phosphoenolpyruvate carboxylase (AHRD V1 **** A6YM33_RICCO); contains Interpro domain(s) IPR015813 Pyruvate/Phosphoenolpyruvate kinase, catalytic core
additive2	Solyc04g007000.1.1	0	2.79151	9.43819	-8.21897	-6.90883	-1.68927	1.15e-14	5.47e-06	1.37e-07	AP2-EREBP	Ethylene-responsive transcription factor 4 (AHRD V1 *-** ERF78_ARATH); contains Interpro domain(s) IPR003340 Transcriptional factor B3
recessive2	Solyc04g007030.2.1	4.25509	3.4483	13.9055	-1.74562	0.201021	-1.94987	1.58e-06	0.661401	5.32e-12		Cc-nbs-lrr, resistance protein
underdominant1	Solyc04g007130.1.1	7.44641	4.85576	11.6444	-0.0915737	1.10407	-1.19648	0.616309	0.00139968	1.6e-05		Genomic DNA chromosome 3 P1 clone MPE11 (AHRD V1 ***- Q9LUA5_ARATH)
dominant1	Solyc04g007150.2.1	3.19132	10.9316	13.8198	-1.48618	-1.24057	-0.2471	1.43e-05	0.000413616	0.280967		Alpha-glucosidase (AHRD V1 **** Q9LEC9_SOLTU); contains Interpro domain(s) IPR000322 Glycoside hydrolase, family 31
dominant2	Solyc04g007410.2.1	27.6581	9.05473	15.8411	1.10577	1.8531	-0.747271	4.66e-07	7.1e-17	0.000538972		Os06g0731300 protein (Fragment) (AHRD V1 *-*- Q0D996_ORYSJ)
dominant2	Solyc04g007660.1.1	159.566	97.6083	110.857	1.02078	1.14519	-0.124366	3.26e-15	6.44e-20	0.248214		SMP-30/Gluconolaconase/LRE domain protein (AHRD V1 ***- A5FD91_FLAJ1); contains Interpro domain(s) IPR013658 SMP-30/Gluconolaconase/LRE-like region
dominant2	Solyc04g007840.2.1	207.436	103.519	88.9622	1.31691	1.04948	0.26751	1.31e-44	4.73e-32	0.00321588		Senescence-associated protein (AHRD V1 ***- B6TMS7_MAIZE)
dominant2	Solyc04g007890.2.1	2526.46	1429.1	1447.63	1.03764	1.01133	0.026309	1.17e-48	2.02e-46	0.671651		High mobility group protein (AHRD V1 *--- Q42461_CANGL); contains Interpro domain(s) IPR005818 Histone H1/H5
dominant1	Solyc04g007990.1.1	5.31886	12.1279	9.91096	-1.03809	-1.3823	0.343242	0.0082693	9.74e-05	0.184534		Unknown Protein (AHRD V1)
underdominant1	Solyc04g008430.1.1	7.44641	3.72975	15.2758	-0.345888	1.63357	-1.98099	0.139746	3.16e-06	9.47e-13		Receptor like kinase, RLK
recessive1	Solyc04g008450.2.1	197.862	208.071	63.3335	1.74112	-0.0325556	1.77387	2.86e-70	0.810148	2.56e-87		Potassium transporter 17 (AHRD V1 **** B6T8T1_MAIZE); contains Interpro domain(s) IPR003855 K+ potassium transporter
dominant2	Solyc04g008710.2.1	2660.49	896.459	874.532	1.80908	1.72932	0.0797727	4.95e-282	4.41e-263	0.0948105		Unknown Protein (AHRD V1)
dominant2	Solyc04g008790.1.1	680.814	202.09	203.652	1.809	1.76522	0.0438202	8.63e-169	2.92e-170	0.585923		LOC563247 protein (Fragment) (AHRD V1 **-- Q3B7F4_DANRE); contains Interpro domain(s) IPR002143 Ribosomal protein L1
dominant1	Solyc04g008890.2.1	10.6377	101.759	66.9957	-2.23125	-2.87788	0.646081	5.51e-35	1.27e-64	3.19e-08		Splicing factor 3B subunit 5 (AHRD V1 ***- B0XFY1_CULQU); contains Interpro domain(s) IPR017089 Splicing factor 3B, subunit 5
underdominant1	Solyc04g009040.2.1	15.9566	3.72975	8.246	0.337013	1.44134	-1.10503	0.176076	1.66e-05	0.00119451		Receptor like kinase, RLK
dominant1	Solyc04g009150.1.1	1.06377	15.3882	8.0062	-1.61613	-2.59058	0.972176	6.57e-05	2.27e-13	5.74e-05		Cc-nbs-lrr, resistance protein
underdominant2	Solyc04g009470.2.1	821.232	108.891	236.034	1.90242	2.96749	-1.06507	5.84e-223	0	9.76e-59		CTV.22 (AHRD V1 *-*- Q8H6Q7_PONTR)
underdominant2	Solyc04g009900.2.1	598.904	115.716	244.379	1.54985	2.58611	-1.03626	3.14e-100	1.35e-271	7.62e-43		Calcium-dependent protein kinase 2 (AHRD V1 ***- B4FZS4_MAIZE); contains Interpro domain(s) IPR002290 Serine/threonine protein kinase
dominant2	Solyc04g009910.2.1	254.242	61.9044	125.276	1.19686	2.17615	-0.979299	1.61e-39	3.66e-116	2.99e-25		Calcium-dependent protein kinase 2 (AHRD V1 **** B4FZS4_MAIZE); contains Interpro domain(s) IPR002290 Serine/threonine protein kinase
underdominant1	Solyc04g010030.1.1	6.38263	2.97907	6.48855	0.116995	1.21555	-1.09964	0.799741	0.00186425	0.00131706		Thioredoxin-like protein 1 (AHRD V1 *-*- B6SHZ5_MAIZE); contains Interpro domain(s) IPR015467 Thioredoxin, core
dominant1	Solyc04g010180.2.1	18.0841	41.2857	40.7196	-1.91655	-1.97723	0.0599696	1.52e-12	9.01e-14	0.722398		Unknown Protein (AHRD V1)
dominant1	Solyc04g010200.1.1	2.12754	7.788	10.4831	-1.97745	-1.61657	-0.364052	1.07e-06	0.000132606	0.158141		ABC transporter G family member 6 (AHRD V1 ***- AB6G_ARATH); contains Interpro domain(s) IPR013525 ABC-2 type transporter
dominant2	Solyc04g010250.2.1	19.1479	4.99649	6.61187	1.38885	1.73115	-0.341589	1.6e-06	2.63e-09	0.260495		Lipase-like protein (AHRD V1 **-- Q9M3D1_ARATH); contains Interpro domain(s) IPR000073 Alpha/beta hydrolase fold-1
recessive1	Solyc04g010320.1.1	73.4003	91.1098	23.2752	1.7865	-0.216363	2.00341	6.45e-35	0.0679112	1.24e-56		Cytochrome P450
dominant2	Solyc04g011440.2.1	6107.12	1646.45	3046.49	1.16303	2.00199	-0.838962	7.83e-154	0	1.93e-82		heat shock protein (AHRD V1 ***- B2D2G5_CAPSN); contains Interpro domain(s) IPR013126 Heat shock protein 70
dominant2	Solyc04g011620.2.1	878.676	364.977	452.601	1.06455	1.33221	-0.267652	4.19e-84	3.26e-132	1.22e-06		FK506-binding protein 5(PEPTIDYL-PROLYL CIS-TRANS ISOMERASE) (AHRD V1 **-* Q98S76_GUITH); contains Interpro domain(s) IPR001179 Peptidyl-prolyl cis-trans isomerase, FKBP-type
dominant1	Solyc04g014400.2.1	0	6.94343	6.03977	-2.42508	-2.64599	0.213573	2.59e-06	3.01e-08	0.461158		LRR receptor-like serine/threonine-protein kinase, RLP
dominant2	Solyc04g014460.2.1	1581.83	719.21	791.266	1.13724	1.22451	-0.0872597	8.01e-76	2.8e-89	0.13543		RNA binding protein (AHRD V1 *--* C1N7F4_MICPS); contains Interpro domain(s) IPR012677 Nucleotide-binding, alpha-beta plait
underdominant2	Solyc04g014480.2.1	886.122	45.4845	94.2038	3.5168	4.51922	-1.0024	0	0	8.78e-26		class I heat shock protein 3 (AHRD V1 ***- B6TQD6_MAIZE); contains Interpro domain(s) IPR002068 Heat shock protein Hsp20
recessive1	Solyc04g014510.2.1	7.44641	16.6313	2.29189	2.35624	-0.512587	2.87504	8.86e-10	0.0290323	2.96e-20		Glutamine synthetase (AHRD V1 ***- Q5QJ64_9SOLA); contains Interpro domain(s) IPR008146 Glutamine synthetase, catalytic region
underdominant1	Solyc04g014600.2.1	62.7626	24.443	74.4778	-0.195251	1.37069	-1.56614	0.197232	2.06e-20	2.09e-32		Universal stress protein family protein (AHRD V1 ***- D7L0F0_ARALY); contains Interpro domain(s) IPR006016 UspA
dominant2	Solyc04g014700.2.1	25.5305	5.20747	6.40289	1.74053	2.00373	-0.262261	2.21e-09	5.94e-12	0.483184		Unknown Protein (AHRD V1); contains Interpro domain(s) IPR019404 Mediator complex, subunit Med11
dominant2	Solyc04g014810.2.1	480.825	128.9	197.486	1.29502	1.86823	-0.573194	4.35e-70	4.53e-142	8.53e-14		U-box domain-containing protein 4 (AHRD V1 **-- PUB4_ARATH); contains Interpro domain(s) IPR011989 Armadillo-like helical
dominant2	Solyc04g014850.2.1	568.054	252.828	237.472	1.41607	1.27419	0.141905	3.07e-112	4.06e-97	0.0262851		Unknown Protein (AHRD V1)
dominant2	Solyc04g015030.2.1	5851.81	2491.91	2626.35	1.19559	1.22162	-0.0260254	6.15e-113	8.43e-119	0.593071		Metal ion binding protein (AHRD V1 *--* B6SZL4_MAIZE); contains Interpro domain(s) IPR006121 Heavy metal transport/detoxification protein
dominant1	Solyc04g015430.2.1	2.12754	7.67048	5.36485	-2.18133	-2.77333	0.585259	0.00122935	4.5e-06	0.116376		Os06g0724200 protein (Fragment) (AHRD V1 ***- Q0D9E9_ORYSJ)
underdominant1	Solyc04g015630.2.1	6.38263	0.867981	3.84037	0.538336	2.56601	-2.03237	0.177231	1.92e-07	1.83e-05		Nbs-lrr, resistance protein
underdominant1	Solyc04g015980.2.1	26.5943	8.30385	20.788	0.481764	1.76161	-1.28019	0.0350749	2.95e-13	1.33e-08		Receptor like kinase, RLK
dominant1	Solyc04g016000.2.1	0	1.64208	2.47687	-6.20408	-6.15812	-0.42105	0.000251874	0.00101682	0.402608	HSF	Heat stress transcription factor (AHRD V1 ***- D4QAU8_CARPA); contains Interpro domain(s) IPR000232 Heat shock factor (HSF)-type, DNA-binding
dominant2	Solyc04g016590.2.1	29.7856	9.80562	8.95175	1.45643	1.2978	0.159436	9.27e-07	5.28e-06	0.612564		Unknown Protein (AHRD V1)
underdominant1	Solyc04g024340.2.1	41.4871	11.1188	24.5907	0.789182	1.90212	-1.11308	1.6e-05	1.03e-21	1.08e-08		Acid phosphatase/vanadium-dependent haloperoxidase related (AHRD V1 ***- B6TSR4_MAIZE); contains Interpro domain(s) IPR003832 Acid phosphatase/vanadium-dependent haloperoxidase related
dominant2	Solyc04g024430.2.1	74.4641	34.4127	32.1309	1.23226	1.07148	0.161	7.02e-16	1.01e-13	0.326607		Unknown Protein (AHRD V1)
dominant2	Solyc04g025670.2.1	409.552	119.494	152.916	1.59184	1.8936	-0.30173	3.71e-102	9.64e-150	5.85e-05		Os02g0741900 protein (Fragment) (AHRD V1 ***- Q0DXN9_ORYSJ); contains Interpro domain(s) IPR019181 RNA-processing, Lsm domain
underdominant1	Solyc04g040180.2.1	18.0841	9.52396	23.9638	-0.125892	1.14963	-1.27598	0.530149	1.38e-06	2.43e-10		S-adenosylmethionine-dependent methyltransferase (Fragment) (AHRD V1 **** B3VXJ7_POPTN); contains Interpro domain(s) IPR013217 Methyltransferase type 12
recessive2	Solyc04g045550.1.1	1.06377	5.04353	11.0963	-1.91435	-0.819071	-1.09855	3.09e-06	0.0416178	0.000720774		Ycf1 (Fragment) (AHRD V1 ***- A2T912_9MAGN); contains Interpro domain(s) IPR008896 Ycf1
dominant1	Solyc04g045560.2.1	38.2958	85.7138	106.119	-1.43123	-1.16688	-0.264539	3.66e-25	2.52e-17	0.0136138	SBP	Squamosa promoter-binding-like protein 11 (AHRD V1 *-*- B6TF72_MAIZE); contains Interpro domain(s) IPR004333 Transcription factor, SBP-box
overdominant3	Solyc04g048900.2.1	10.6377	58.9734	28.2906	-1.42265	-2.55008	1.12693	1.51e-09	1.53e-33	2.6e-13		Calreticulin 2 calcium-binding protein (AHRD V1 **** A8HMC0_CHLRE); contains Interpro domain(s) IPR009169 Calreticulin
dominant2	Solyc04g049620.2.1	40.4233	17.5932	15.7246	1.31591	1.09913	0.217245	1.2e-10	1.13e-08	0.298299		Predicted CDS Pa_1_6620 (AHRD V1 ***- B2ABA0_PODAN); contains Interpro domain(s) IPR005123 Oxoglutarate and iron-dependent oxygenase
dominant2	Solyc04g049800.2.1	61.6988	22.2848	31.0621	1.17348	1.59295	-0.419358	1.85e-12	3.59e-22	0.00880686	AP2-EREBP	AP2-like ethylene-responsive transcription factor At1g79700 (AHRD V1 *--- AP2L3_ARATH); contains Interpro domain(s) IPR001471 Pathogenesis-related transcriptional factor and ERF, DNA-binding
dominant1	Solyc04g049970.2.1	15.9566	41.8484	35.4369	-1.00273	-1.29519	0.292198	5.35e-07	1.78e-11	0.0526767		Os11g0133900 protein (Fragment) (AHRD V1 ***- Q0IUU7_ORYSJ); contains Interpro domain(s) IPR018471 ATP synthase assembly factor FMC1, mitochondrial
underdominant1	Solyc04g050170.2.1	6.38263	2.27545	10.5447	-0.547846	1.56599	-2.11654	0.112005	0.000142748	8.74e-11		Receptor like kinase, RLK
dominant2	Solyc04g050440.2.1	24.4668	11.7051	15.7726	1.2528	1.6763	-0.423266	2.79e-06	4.03e-10	0.122435		Ammonium transporter (AHRD V1 **** B9IPE2_POPTR); contains Interpro domain(s) IPR001905 Ammonium transporter
dominant1	Solyc04g051400.1.1	1.06377	3.58902	3.0353	-1.99768	-2.27267	0.265131	0.0094029	0.00135944	0.473167		Ubiquitin carboxyl-terminal hydrolase (AHRD V1 ***- B9HG62_POPTR); contains Interpro domain(s) IPR001394 Peptidase C19, ubiquitin carboxyl-terminal hydrolase 2
dominant1	Solyc04g051550.1.1	104.25	267.232	265.746	-1.03543	-1.10089	0.0654223	2.7e-33	6.58e-38	0.454935		Unknown Protein (AHRD V1)
dominant2	Solyc04g054190.2.1	4650.81	1973.03	2410.86	1.04927	1.292	-0.242731	2.38e-130	8.49e-196	1.86e-08		ABC-1 domain protein (AHRD V1 **-- D7E596_NOSA0); contains Interpro domain(s) IPR004147 ABC-1
dominant1	Solyc04g054790.1.1	14.8928	43.3041	70.4833	-2.01385	-1.37269	-0.641672	1.02e-22	7.17e-11	5.09e-05		Auxin-regulated protein (AHRD V1 ***- Q945F5_SOLLC); contains Interpro domain(s) IPR010369 Protein of unknown function DUF966
overdominant1	Solyc04g054840.1.1	4.25509	16.8896	4.10417	0.663585	-1.3735	2.03923	0.123275	2.76e-06	1.97e-13	EIL	Ethylene insensitive 3 class transcription factor (AHRD V1 *-** D5L144_MALDO); contains Interpro domain(s) IPR006957 Ethylene insensitive 3
dominant2	Solyc04g056330.1.1	303.175	94.5577	84.0222	1.93332	1.71682	0.216606	2.28e-100	1.59e-87	0.0176769		Protein containing AIG2-like domain (AHRD V1 *-*- D9PJU0_9ZZZZ); contains Interpro domain(s) IPR013024 Butirosin biosynthesis, BtrG-like
dominant2	Solyc04g056580.2.1	106.377	27.211	49.3767	1.29287	2.11523	-0.822346	1.82e-21	3.42e-51	6.39e-09		Homology to unknown gene (AHRD V1 ***- Q00YK5_OSTTA)
dominant1	Solyc04g058130.2.1	8.51018	50.6687	35.9953	-1.72889	-2.27104	0.541533	3.87e-16	2.15e-30	7.66e-05		Unknown Protein (AHRD V1)
dominant2	Solyc04g058150.2.1	11.7015	2.34591	1.87394	2.61536	2.23882	0.381903	3.32e-10	1.48e-09	0.483275		Type 2 metallothionein (AHRD V1 ***- B3VKV5_SOLNI); contains Interpro domain(s) IPR000347 Plant metallothionein, family 15
recessive1	Solyc04g064620.2.1	42.5509	55.1726	13.7513	1.88278	-0.155683	2.03939	6.8e-25	0.234833	2.45e-38		RAG1-activating protein 1 homolog (AHRD V1 **-- R1AP1_DROPS); contains Interpro domain(s) IPR018179 RAG1-activating protein 1 homologue
overdominant1	Solyc04g064770.1.1	11.7015	33.2863	12.8674	-0.442168	-1.87245	1.43033	0.198948	6.23e-13	2.61e-12	C3H	Zinc finger CCCH domain-containing protein 38 (AHRD V1 *-*- C3H38_ARATH); contains Interpro domain(s) IPR000571 Zinc finger, CCCH-type
dominant2	Solyc04g064860.1.1	85.1018	35.7966	42.453	1.19647	1.39579	-0.199204	4.62e-19	2.95e-26	0.13071	MADS	MADS-box transcription factor-like protein (AHRD V1 *-*- Q9M2M4_ARATH); contains Interpro domain(s) IPR002100 Transcription factor, MADS-box
underdominant1	Solyc04g071770.2.1	4.25509	1.68892	4.28231	0.239288	1.59105	-1.35383	0.620699	0.00137309	0.0030363	AP2-EREBP	Ethylene responsive transcription factor 2a (AHRD V1 *-*- C0J9I7_9ROSA); contains Interpro domain(s) IPR001471 Pathogenesis-related transcriptional factor and ERF, DNA-binding
dominant2	Solyc04g071820.2.1	46.806	20.1271	21.4937	1.17091	1.20629	-0.0351227	2.24e-10	1.15e-11	0.806859		Cytochrome P450
recessive2	Solyc04g071900.2.1	17.0204	13.3005	30.7778	-1.05033	0.119044	-1.17002	1.56e-05	0.514407	7.85e-10		Peroxidase (AHRD V1 **** Q94IQ1_TOBAC); contains Interpro domain(s) IPR002016 Haem peroxidase, plant/fungal/bacterial
underdominant1	Solyc04g071960.2.1	2.12754	1.45451	5.29636	-0.0426689	1.70485	-1.75061	0.782561	0.00243613	6.16e-05		2,5-dichloro-2,5-cyclohexadiene-1,4-diol dehydrogenase (AHRD V1 **** LINC_PSEPA); contains Interpro domain(s) IPR002347 Glucose/ribitol dehydrogenase
underdominant1	Solyc04g072020.2.1	40.4233	11.0487	24.1727	0.72052	1.79411	-1.07373	9.04e-05	1.6e-19	2.16e-08		Choline kinase (AHRD V1 **** Q9AVR9_PEA); contains Interpro domain(s) IPR002573 Choline/ethanolamine kinase
dominant1	Solyc04g072190.2.1	2.12754	14.2624	14.1761	-1.52616	-1.6043	0.076743	1.24e-06	1.7e-07	0.832302		Acid phosphatase-like (AHRD V1 **-- Q67WK8_ORYSJ)
dominant1	Solyc04g072270.1.1	4.25509	39.456	38.8661	-2.09791	-2.18568	0.0868808	1.77e-19	1.43e-21	0.676677		Midasin (AHRD V1 ***- B9S5U3_RICCO)
recessive2	Solyc04g072310.2.1	43.6147	48.6517	122.892	-1.64981	-0.365224	-1.28485	8.38e-31	0.0377274	5.69e-30		Unknown Protein (AHRD V1)
dominant1	Solyc04g074150.1.1	19.1479	51.0215	52.8128	-1.55956	-1.57061	0.0106612	3.99e-15	1.58e-15	1		Methyltransferase-associated protein (AHRD V1 **** C1FDA9_9CHLO); contains Interpro domain(s) IPR005651 Protein of unknown function DUF343
recessive2	Solyc04g074440.1.1	28.7218	28.0792	74.3682	-1.08384	0.264244	-1.34838	1.02e-12	0.135986	4.1e-24		Os06g0220000 protein (Fragment) (AHRD V1 ***- Q0DDJ2_ORYSJ); contains Interpro domain(s) IPR006766 Phosphate-induced protein 1 conserved region
recessive2	Solyc04g074450.1.1	27.6581	44.6165	109.946	-1.8267	-0.569774	-1.25725	8.9e-39	0.000149025	1.79e-30		Phi-1 protein (Fragment) (AHRD V1 ***- Q4LAX0_CAPCH); contains Interpro domain(s) IPR006766 Phosphate-induced protein 1 conserved region
dominant1	Solyc04g074570.1.1	34.0407	80.1562	72.4805	-1.19877	-1.39594	0.196994	1.21e-12	1.43e-17	0.12897		Unknown Protein (AHRD V1)
dominant2	Solyc04g074640.2.1	77.6554	34.8349	40.0926	1.17294	1.33515	-0.162088	4.92e-16	5.07e-21	0.26397		L-ascorbate peroxidase (AHRD V1 ***- A8JG56_CHLRE); contains Interpro domain(s) IPR002207 Plant ascorbate peroxidase
overdominant1	Solyc04g074700.2.1	102.122	191.227	71.6515	0.404379	-1.05169	1.45617	0.000126281	5.34e-22	9.63e-52	HB	Homeobox-leucine zipper protein (AHRD V1 *-*- Q9FXN8_ZINEL); contains Interpro domain(s) IPR003106 Leucine zipper, homeobox-associated
dominant1	Solyc04g074720.2.1	156.375	329.699	347.541	-1.02768	-1.0024	-0.0253094	9.35e-45	1.51e-43	0.640734		Fam91a1 protein (AHRD V1 *--- B2RYP3_RAT)
overdominant1	Solyc04g074920.2.1	5.31886	12.4326	3.84037	0.439381	-1.29082	1.73218	0.305822	0.000119038	1.4e-09		Unknown Protein (AHRD V1)
dominant2	Solyc04g074940.2.1	276.581	90.4535	96.1428	1.60622	1.65174	-0.0454465	2.29e-66	2.52e-73	0.664317		Bet1-like protein At4g14600 (AHRD V1 **-- BETL1_ARATH); contains Interpro domain(s) IPR000727 Target SNARE coiled-coil region
dominant1	Solyc04g076490.2.1	19.1479	43.2797	34.3235	-1.23953	-1.62035	0.380452	1.17e-07	1.19e-13	0.0145594		LvsC-like (AHRD V1 ***- Q655H7_ORYSJ)
dominant1	Solyc04g076500.2.1	26.5943	117.829	147.383	-2.07418	-1.79712	-0.277296	4.43e-60	1.06e-45	0.00292248		BEACH domain-containing protein (AHRD V1 **-- D3BT75_POLPA); contains Interpro domain(s) IPR008985 Concanavalin A-like lectin/glucanase
dominant1	Solyc04g076660.2.1	3.19132	13.4179	19.7123	-2.24715	-1.75104	-0.498269	1.69e-12	8.97e-08	0.0144876		Rhamnogalacturonate lyase (AHRD V1 ***- A3XLZ2_LEEBM); contains Interpro domain(s) IPR010325 Rhamnogalacturonate lyase
dominant1	Solyc04g076750.1.1	6.38263	23.0353	23.2752	-1.72124	-1.73466	0.0123851	4.01e-10	8.63e-11	0.893147		Oligopeptide transporter 4 (AHRD V1 **** B6U8Q5_MAIZE); contains Interpro domain(s) IPR004648 Tetrapeptide transporter, OPT1/isp4
dominant1	Solyc04g076820.1.1	76.5916	206.662	163.748	-1.11028	-1.49303	0.382686	1.32e-26	2.91e-51	7.55e-07		Octicosapeptide/Phox/Bem1p domain-containing protein (AHRD V1 *--- D7MPG4_ARALY); contains Interpro domain(s) IPR000270 Octicosapeptide/Phox/Bem1p
underdominant1	Solyc04g077570.1.1	13.829	3.80022	8.39332	0.45039	1.53925	-1.08945	0.0894753	1.42e-06	0.000512703		Unknown Protein (AHRD V1)
overdominant1	Solyc04g077620.1.1	2.12754	11.9401	5.03256	-0.927724	-2.23889	1.3101	0.0521266	7.87e-09	3.14e-06		Unknown Protein (AHRD V1)
underdominant1	Solyc04g077810.1.1	18.0841	4.38695	9.43136	0.770682	1.78203	-1.01162	0.0239056	1.02e-06	0.00579652		Unknown Protein (AHRD V1)
dominant1	Solyc04g077860.2.1	10.6377	36.7346	43.8234	-1.23055	-1.0173	-0.213599	5.42e-11	2.27e-08	0.186525		Hydrolase alpha/beta fold family protein expressed (AHRD V1 **** Q10J20_ORYSJ); contains Interpro domain(s) IPR000073 Alpha/beta hydrolase fold-1
additive2	Solyc04g077980.1.1	1.06377	6.82634	35.6527	-6.44224	-4.17069	-2.29835	6.17e-35	5.51e-09	5.23e-22	C2H2	Zinc-finger protein (AHRD V1 ***- Q40899_PETHY); contains Interpro domain(s) IPR007087 Zinc finger, C2H2-type
dominant2	Solyc04g078040.2.1	17.0204	6.8966	7.35528	1.65907	1.69366	-0.0336319	4.43e-09	2.4e-10	0.906296		Mpv17 protein (AHRD V1 **-- Q178F4_AEDAE); contains Interpro domain(s) IPR007248 Mpv17/PMP22
recessive1	Solyc04g078460.2.1	715.919	467.068	175.352	2.17341	0.720179	1.4533	5.14e-273	7.84e-36	2.44e-128		N(4)-(Beta-N-acetylglucosaminyl)-L-asparaginase (AHRD V1 **** ASPG_ELIMR); contains Interpro domain(s) IPR000246 Peptidase T2, asparaginase 2
dominant1	Solyc04g078770.2.1	108.505	294.373	279.072	-1.12472	-1.25791	0.133139	5.49e-42	1.61e-53	0.0701853	HSF	Heat stress transcription factor (AHRD V1 *-*- D4QAU8_CARPA); contains Interpro domain(s) IPR000232 Heat shock factor (HSF)-type, DNA-binding
dominant2	Solyc04g078840.2.1	1907.34	640.96	973.901	1.01234	1.56876	-0.556412	7.89e-94	2.98e-217	1.07e-28	bZIP	BZIP transcription factor (AHRD V1 **-* Q0PN11_9FABA); contains Interpro domain(s) IPR011616 bZIP transcription factor, bZIP-1
dominant1	Solyc04g079110.1.1	8.51018	19.423	15.9199	-1.96754	-2.28394	0.314584	4.8e-06	1.18e-08	0.20273		Unknown Protein (AHRD V1)
recessive2	Solyc04g079250.2.1	55.3162	56.8625	131.864	-1.24324	-0.0936044	-1.14981	8.11e-21	0.674726	3.95e-25		Patatin-like protein 1 (AHRD V1 ***- Q9FZ09_TOBAC); contains Interpro domain(s) IPR002641 Patatin
dominant1	Solyc04g079370.2.1	1.06377	7.29535	7.95137	-2.781	-2.72373	-0.0651794	1.01e-07	3.18e-07	0.827961		Serpin (Serine protease inhibitor) (AHRD V1 **-* Q53P13_ORYSJ); contains Interpro domain(s) IPR015554 Protease inhibitor I4, serpin, plant
overdominant1	Solyc04g079380.1.1	6.38263	28.9468	13.6417	-0.998883	-2.14844	1.14906	0.000968188	4.74e-16	7.32e-09		30S ribosomal protein S14 (AHRD V1 ***- A3VT32_9PROT); contains Interpro domain(s) IPR001209 Ribosomal protein S14
dominant1	Solyc04g079530.2.1	4.25509	6.05203	7.79722	-1.80101	-1.46189	-0.342685	0.000759229	0.00646548	0.322929		Solute carrier family 15 member 4 (AHRD V1 **-- S15A4_BOVIN); contains Interpro domain(s) IPR000109 TGF-beta receptor, type I/II extracellular region
underdominant1	Solyc04g079640.2.1	9.57395	4.03462	19.2498	-0.905954	1.34572	-2.25347	0.00429758	0.000180843	2.12e-14		Cytochrome P450
dominant1	Solyc04g079800.2.1	5.31886	24.9826	27.1532	-1.85612	-1.79167	-0.0654762	1.3e-13	5.85e-13	0.677582		F-box/FBD/LRR-repeat protein At1g13570 (AHRD V1 ***- FDL1_ARATH); contains Interpro domain(s) IPR013596 FBD
recessive2	Solyc04g079860.1.1	6.38263	5.34841	11.2196	-1.33445	-0.308085	-1.02842	0.00108858	0.724488	0.000380772		Glycosyltransferase family GT8 protein (AHRD V1 ***- D0ECQ6_POPDE); contains Interpro domain(s) IPR002495 Glycosyl transferase, family 8
dominant2	Solyc04g080010.2.1	14.8928	5.81742	5.41968	1.35401	1.212	0.143319	1.47e-05	3.59e-05	0.687642		UDP-glucosyltransferase (AHRD V1 **** B8QI32_9MAGN); contains Interpro domain(s) IPR002213 UDP-glucuronosyl/UDP-glucosyltransferase
dominant1	Solyc04g080310.1.1	29.7856	89.258	94.3957	-1.55615	-1.51802	-0.0383455	7.61e-20	1.32e-19	0.808105		Unknown Protein (AHRD V1); contains Interpro domain(s) IPR017956 AT hook, DNA-binding, conserved site
dominant2	Solyc04g080360.2.1	2332.85	1075.52	1080.8	1.1923	1.15119	0.0411176	3.39e-126	1.92e-120	0.419495		Dehydration-responsive family protein (AHRD V1 **-- D7LF23_ARALY); contains Interpro domain(s) IPR004159 Protein of unknown function DUF248, methyltransferase putative
overdominant1	Solyc04g080640.1.1	8.51018	28.7126	6.72835	0.286002	-1.85989	2.14697	0.388612	8.86e-13	3.42e-22		Genomic DNA chromosome 5 TAC clone K1F13 (AHRD V1 ***- Q9FJZ5_ARATH)
underdominant1	Solyc04g080700.2.1	90.4206	25.3816	53.1931	0.85456	1.86974	-1.01523	2.89e-10	2.33e-39	2.65e-13		Wound responsive protein (Fragment) (AHRD V1 **-- A6N0L4_ORYSI); contains Interpro domain(s) IPR003729 Protein of unknown function DUF151
dominant2	Solyc04g080760.2.1	8.51018	4.36312	2.64818	2.09096	1.35972	0.73524	4.71e-08	8.95e-05	0.0504752		Peroxidase (AHRD V1 ***- Q94IQ0_TOBAC); contains Interpro domain(s) IPR002016 Haem peroxidase, plant/fungal/bacterial
recessive1	Solyc04g080820.2.1	49.9973	102.697	21.4801	1.37083	-0.897882	2.26926	1.09e-15	3.99e-10	1.23e-53		Cytokinin oxidase/dehydrogenase (AHRD V1 **** C3VPM7_SOLTU); contains Interpro domain(s) IPR015345 Cytokinin dehydrogenase 1, FAD and cytokinin binding
underdominant2	Solyc04g080890.2.1	17.0204	3.30757	7.11547	1.6013	2.64672	-1.04547	1.71e-08	5.96e-19	0.00106796		2-oxoglutarate and iron-dependent oxygenase domain-containing protein 2 (AHRD V1 **-- OGFD2_HUMAN); contains Interpro domain(s) IPR006620 Prolyl 4-hydroxylase, alpha subunit
dominant2	Solyc04g081090.2.1	237.221	125.287	78.1674	1.85494	1.1219	0.733175	8.92e-75	5.43e-33	3.27e-14		V-type proton ATPase 16 kDa proteolipid subunit c2 (AHRD V1 **** VATL2_ARATH); contains Interpro domain(s) IPR011555 ATPase, V0 complex, proteolipid subunit C, eukaryotic
dominant2	Solyc04g081320.2.1	172.331	85.5728	85.2588	1.22253	1.16962	0.0529846	3.02e-26	2.05e-25	0.635613		Unknown Protein (AHRD V1); contains Interpro domain(s) IPR001305 Heat shock protein DnaJ, cysteine-rich region
dominant2	Solyc04g081330.2.1	293.601	94.0895	114.094	1.32858	1.55124	-0.222618	2.26e-44	2.94e-61	0.0174712		Chromosome 11 contig 1 DNA sequence. (Fragment) (AHRD V1 *-*- Q00Z75_OSTTA)
dominant2	Solyc04g081480.1.1	128.716	55.2664	57.5987	1.11963	1.13914	-0.0194086	1.23e-20	3.98e-22	0.919139		Unknown Protein (AHRD V1)
dominant1	Solyc04g081530.1.1	0	2.72104	3.24427	-3.02664	-2.81582	-0.234304	8.8e-05	0.000189506	0.700102		Chaperone protein dnaJ 11 (AHRD V1 *-*- B6SUM8_MAIZE); contains Interpro domain(s) IPR001623 Heat shock protein DnaJ, N-terminal
dominant2	Solyc04g081650.2.1	18.0841	9.96956	8.42415	1.42499	1.14123	0.28469	4.59e-08	3.68e-06	0.260409		Cyclin B (AHRD V1 ***- B6V744_POPTO); contains Interpro domain(s) IPR004367 Cyclin, C-terminal
dominant1	Solyc04g081670.2.1	2.12754	7.27172	7.95137	-1.80101	-1.71375	-0.0906477	9.28e-05	0.000180771	0.791655		Vacuolar processing enzyme-3 (AHRD V1 **-- Q852T0_TOBAC); contains Interpro domain(s) IPR001096 Peptidase C13, legumain
underdominant1	Solyc04g081690.1.1	13.829	5.6769	13.7273	-0.0226931	1.17254	-1.1959	1	4.2e-05	2e-06		Unknown Protein (AHRD V1)
dominant2	Solyc04g081730.2.1	2320.09	1008.15	1115.78	1.13039	1.23027	-0.0998735	3.14e-127	4.61e-152	0.0353136		Unknown Protein (AHRD V1)
dominant2	Solyc04g081890.1.1	23.403	10.4856	11.7609	1.23355	1.34769	-0.113671	1.23e-07	2.65e-09	0.609845		Ring H2 finger protein (AHRD V1 *-*- D9ZHD8_HYPPE); contains Interpro domain(s) IPR018957 Zinc finger, C3HC4 RING-type
dominant2	Solyc04g081940.2.1	25.5305	9.38282	8.16035	1.51527	1.27986	0.236396	4.01e-08	9.96e-07	0.387014		Unknown Protein (AHRD V1)
dominant2	Solyc04g082010.1.1	435.083	220.269	203.759	1.27037	1.10258	0.167818	4.14e-71	9.91e-58	0.0200701		Plastocyanin (AHRD V1 ***- Q0W9E5_SOLCO); contains Interpro domain(s) IPR000923 Blue (type 1) copper domain
dominant2	Solyc04g082050.2.1	51.0611	28.1491	26.2008	1.31978	1.17351	0.146537	3.78e-14	2.71e-12	0.363621		Cellular retinaldehyde-binding/triple function C-terminal (AHRD V1 **-- B6SN40_MAIZE); contains Interpro domain(s) IPR001251 Cellular retinaldehyde-binding/triple function, C-terminal
underdominant1	Solyc04g082200.2.1	268.071	46.5638	139.648	0.996013	2.5323	-1.53634	1.82e-30	3e-151	2.39e-58		Dehydrin (AHRD V1 *-*- Q1A4H3_COFCA); contains Interpro domain(s) IPR000167 Dehydrin
dominant2	Solyc04g082290.2.1	3015.79	1137.77	1499.82	1.18526	1.53652	-0.351254	3.22e-140	8.29e-235	2.62e-14		Os03g0133300 protein (Fragment) (AHRD V1 ***- Q0DVF0_ORYSJ)
dominant2	Solyc04g082630.2.1	525.503	220.104	303.41	1.02228	1.43604	-0.41375	2.34e-53	2.34e-106	1.19e-10		Glyceraldehyde-3-phosphate dehydrogenase B (AHRD V1 **** B4F8L7_MAIZE); contains Interpro domain(s) IPR000173 Glyceraldehyde 3-phosphate dehydrogenase
dominant2	Solyc04g082810.2.1	19.1479	8.4682	13.1621	1.17145	1.75431	-0.582676	1.13e-05	2.21e-11	0.0181258		AT-hook DNA-binding protein (Fragment) (AHRD V1 **-* A1DR81_CATRO); contains Interpro domain(s) IPR014476 Predicted AT-hook DNA-binding
dominant1	Solyc04g082870.1.1	19.1479	40.4882	29.9864	-1.10782	-1.59942	0.491258	1.47e-05	9.77e-12	0.00494353		Pentatricopeptide repeat-containing protein (AHRD V1 ***- D7KAJ5_ARALY); contains Interpro domain(s) IPR002885 Pentatricopeptide repeat
dominant2	Solyc04g082910.1.1	827.615	376.146	442.639	1.09606	1.28199	-0.185921	1.62e-87	7.11e-123	0.000502629		Unknown Protein (AHRD V1); contains Interpro domain(s) IPR003823 Protein of unknown function CP12
additive2	Solyc05g005130.1.1	7.44641	50.2934	110.966	-2.68704	-1.59569	-1.09193	7.23e-58	1.54e-20	1.06e-17		Cc-nbs-lrr, resistance protein with an R1 specific domain
dominant2	Solyc05g005700.2.1	207.436	102.581	109.38	1.0596	1.10515	-0.0455012	3.39e-32	1.12e-36	0.60531		Aldehyde dehydrogenase 1 (AHRD V1 **** Q84V96_LOTCO); contains Interpro domain(s) IPR015590 Aldehyde dehydrogenase
dominant2	Solyc05g006220.2.1	57.4437	21.5812	21.5862	1.45215	1.39968	0.0527943	1.5e-17	7.56e-18	0.800626		IAA-amino acid hydrolase (AHRD V1 **** D5FTH2_POPTO); contains Interpro domain(s) IPR017439 Peptidase M20D, mername-AA028/carboxypeptidase Ss1
recessive1	Solyc05g006740.2.1	6.38263	4.48042	1.84311	1.70619	0.453886	1.25815	0.000241165	0.235384	0.00156506		Glutathione S-transferase (AHRD V1 **** A3FF38_9CARY); contains Interpro domain(s) IPR004046 Glutathione S-transferase, C-terminal
dominant1	Solyc05g006900.1.1	285.091	688.25	858.67	-1.3625	-1.09441	-0.268116	6.26e-120	7.08e-78	1.32e-07		Unknown Protein (AHRD V1)
dominant2	Solyc05g007090.2.1	132.972	59.7939	65.5569	1.08997	1.17397	-0.0839205	6.62e-23	1.07e-27	0.432985		Zinc knuckle (CCHC-type) family protein (AHRD V1 ***- D7LZZ1_ARALY); contains Interpro domain(s) IPR001878 Zinc finger, CCHC-type
dominant2	Solyc05g007460.2.1	263.816	62.5152	98.8903	1.24708	1.86222	-0.615121	1.67e-28	2.33e-57	2.82e-07		Sphingosine hydroxylase (AHRD V1 **-* A8N9Q2_COPC7); contains Interpro domain(s) IPR006694 Fatty acid hydroxylase
dominant2	Solyc05g007470.2.1	13.829	2.29887	1.45599	2.93145	2.31606	0.622817	6.59e-12	1.26e-09	0.21118		AAA-ATPase (AHRD V1 **-* C3TX92_BRASY); contains Interpro domain(s) IPR003959 ATPase, AAA-type, core
dominant2	Solyc05g007590.2.1	97.867	34.2007	45.341	1.17716	1.55599	-0.378745	2.53e-16	1.04e-26	0.0123987		Isopenicillin N epimerase-like (AHRD V1 ***- Q5JNT6_ORYSJ); contains Interpro domain(s) IPR015424 Pyridoxal phosphate-dependent transferase, major region
dominant2	Solyc05g007780.2.1	84.038	12.855	13.7993	2.80015	2.89255	-0.0917945	1.28e-33	1.66e-36	0.832655		Oxygen evolving enhancer protein 3 (AHRD V1 ***- B6SZC8_MAIZE); contains Interpro domain(s) IPR008797 Photosystem II oxygen evolving complex protein PsbQ
underdominant1	Solyc05g007900.2.1	240.413	47.4322	138.538	0.80916	2.29237	-1.48327	4.01e-17	1.43e-104	5.46e-47		RING finger protein 126 (AHRD V1 *-*- RN126_HUMAN)
dominant2	Solyc05g008060.2.1	19.1479	2.65078	2.703	3.03632	3.09429	-0.0548764	2.56e-14	1.08e-15	1		Auxin efflux carrier (AHRD V1 **** D6RT10_SOLLC); contains Interpro domain(s) IPR014024 Auxin efflux carrier, subgroup
underdominant2	Solyc05g008120.2.1	73.4003	12.0809	37.4821	1.09729	2.67373	-1.57666	1.72e-13	5.46e-59	5.82e-22		Chaperone protein dnaJ (AHRD V1 ***- B6U761_MAIZE); contains Interpro domain(s) IPR001623 Heat shock protein DnaJ, N-terminal
underdominant1	Solyc05g008290.2.1	49.9973	11.9638	33.5493	0.516683	1.93706	-1.42063	0.00254885	3.53e-23	3.02e-14		Bilirubin oxidase (AHRD V1 ***- C6PN69_9CLOT); contains Interpro domain(s) IPR008972 Cupredoxin
underdominant1	Solyc05g008410.1.1	31.9132	11.2831	29.5376	0.142485	1.47933	-1.33717	0.440915	4.47e-13	3.51e-13		Unknown Protein (AHRD V1)
dominant2	Solyc05g008590.2.1	669.113	305.77	259.716	1.42764	1.14641	0.281256	4.22e-116	1.91e-80	5.12e-06		Unknown Protein (AHRD V1); contains Interpro domain(s) IPR006904 Protein of unknown function DUF716
underdominant1	Solyc05g008990.2.1	5.31886	2.6742	5.77597	0.632335	1.6817	-1.05	0.14131	3.42e-05	0.00375363		Receptor-like kinase (AHRD V1 *-*- A7VM40_MARPO); contains Interpro domain(s) IPR002290 Serine/threonine protein kinase
dominant2	Solyc05g009370.2.1	556.353	206.263	222.073	1.51753	1.57782	-0.0602602	2.24e-120	9.19e-136	0.366356		50S ribosomal protein L15 (AHRD V1 *-*- B4B3P1_9CHRO); contains Interpro domain(s) IPR005749 Ribosomal protein L15, bacterial-type
dominant2	Solyc05g009450.1.1	1337.16	672.393	705.627	1.06621	1.08608	-0.0198623	8.15e-105	2.34e-112	0.646285	AP2-EREBP	Ethylene responsive transcription factor 2a (AHRD V1 *-*- C0J9I7_9ROSA); contains Interpro domain(s) IPR001471 Pathogenesis-related transcriptional factor and ERF, DNA-binding
underdominant1	Solyc05g009610.1.1	9.57395	1.75938	6.75918	0.349891	2.19916	-1.85162	0.278925	2.26e-08	3.56e-07		Acetyl esterase (AHRD V1 **-- AES_SHIF8); contains Interpro domain(s) IPR013094 Alpha/beta hydrolase fold-3
dominant2	Solyc05g009690.2.1	312.749	131.011	145.143	1.1517	1.25082	-0.0990899	1.14e-47	2.73e-58	0.209135		Predicted membrane protein (Fragment) (AHRD V1 **-- B9HJ03_POPTR); contains Interpro domain(s) IPR001727 Uncharacterised protein family UPF0016
dominant1	Solyc05g009730.1.1	131.908	377.222	380.858	-1.17882	-1.21043	0.0315797	1.23e-53	5.09e-58	0.619355		Unknown Protein (AHRD V1)
dominant1	Solyc05g009740.1.1	23.403	38.752	50.3736	-1.52006	-1.18493	-0.335554	1.01e-12	4.87e-08	0.0287408		Nbs-lrr, resistance protein
dominant2	Solyc05g009780.2.1	479.761	153.178	201.439	1.33322	1.68556	-0.352312	8.3e-83	2.54e-133	8.07e-07		Methionine aminopeptidase (AHRD V1 ***- B9SEJ2_RICCO); contains Interpro domain(s) IPR002467 Peptidase M24A, methionine aminopeptidase, subfamily 1
dominant2	Solyc05g010080.2.1	165.948	33.5201	58.5064	1.58117	2.33993	-0.75872	2.53e-18	2.59e-36	3.73e-05		Unknown Protein (AHRD V1)
overdominant1	Solyc05g010700.1.1	5.31886	23.411	9.26004	-0.816751	-2.21317	1.39602	0.0262069	4.09e-14	9.26e-11		Unknown Protein (AHRD V1)
dominant2	Solyc05g011890.1.1	61.6988	28.4774	31.3807	1.18496	1.28657	-0.101443	5.73e-14	8.43e-17	0.559499		Sulfotransferase family protein (AHRD V1 **** D7LQL2_ARALY); contains Interpro domain(s) IPR000863 Sulfotransferase
dominant1	Solyc05g012050.2.1	3.19132	11.4943	15.478	-3.35538	-2.97366	-0.38812	3.15e-13	3.37e-10	0.101065	C2C2-YABBY	CRABS CLAW (Fragment) (AHRD V1 ***- Q5EMM8_GOSHI); contains Interpro domain(s) IPR006780 YABBY protein
dominant1	Solyc05g012240.1.1	0	4.19897	7.05381	-3.19875	-2.50828	-0.703246	1.08e-08	2.41e-05	0.0302372		Nuclear transport factor 2 domain containing protein expressed (AHRD V1 **-- Q7Y1L6_ORYSJ); contains Interpro domain(s) IPR018222 Nuclear transport factor 2, Eukaryote
dominant1	Solyc05g012250.1.1	27.6581	59.8648	66.8896	-1.27958	-1.17166	-0.10815	1.16e-14	1.1e-12	0.373282		Pentatricopeptide repeat-containing protein (AHRD V1 ***- D7KX87_ARALY); contains Interpro domain(s) IPR002885 Pentatricopeptide repeat
underdominant1	Solyc05g012560.1.1	39.3596	17.9924	44.7072	-0.118786	1.1414	-1.26042	0.583558	3.19e-10	1.33e-14		RING zinc finger protein-like (AHRD V1 **-- Q9LHJ7_ARATH); contains Interpro domain(s) IPR001841 Zinc finger, RING-type
dominant2	Solyc05g012700.2.1	104.25	48.7922	57.5267	1.09063	1.27307	-0.182356	1.81e-18	7.24e-26	0.11523		Conserved hypothetical membrane protein (AHRD V1 ***- B1XKY4_SYNP2); contains Interpro domain(s) IPR019275 Protein of unknown function DUF2301, transmembrane
dominant1	Solyc05g012930.2.1	36.1683	121.84	82.8575	-1.26787	-1.86321	0.595198	4.45e-16	2.21e-37	1.04e-07		Protein UXT (AHRD V1 ***- B6TWV7_MAIZE); contains Interpro domain(s) IPR004127 Prefoldin alpha-like
dominant1	Solyc05g012970.2.1	2.12754	4.71504	5.92328	-1.97445	-1.69549	-0.284393	0.000369445	0.0044139	0.417055		Sulfotransferase family protein (AHRD V1 **** D7LQL2_ARALY); contains Interpro domain(s) IPR000863 Sulfotransferase
overdominant1	Solyc05g013190.2.1	15.9566	28.8535	14.6181	0.0310098	-1.01201	1.04328	0.826519	2.6e-05	1.69e-07		Ribosomal protein L32 (AHRD V1 ***- B6EV28_POPAL); contains Interpro domain(s) IPR002677 Ribosomal protein L32p
dominant1	Solyc05g013450.2.1	8.51018	33.1224	36.1358	-1.90128	-1.81601	-0.0860694	1.15e-16	6.24e-16	0.603902		Mate efflux family protein (AHRD V1 **-- D7LR70_ARALY); contains Interpro domain(s) IPR002528 Multi antimicrobial extrusion protein MatE
recessive1	Solyc05g013680.2.1	10.6377	8.67961	3.21344	1.56083	0.0894421	1.47486	2.59e-05	0.683722	1.03e-05		GDSL esterase/lipase At3g26430 (AHRD V1 ***- GDL53_ARATH); contains Interpro domain(s) IPR001087 Lipase, GDSL
underdominant1	Solyc05g013860.2.1	10.6377	3.94094	16.9956	-0.16079	1.89485	-2.05699	0.458984	1.84e-09	1.16e-14		Sieve element-occluding protein 3 (AHRD V1 **-- B5THF7_MEDTR)
dominant2	Solyc05g013970.2.1	39.3596	18.2029	25.4951	1.14183	1.57612	-0.434161	2.14e-07	3.1e-13	0.0338464		RNA-binding protein 39 (AHRD V1 *--- B5X2I3_SALSA); contains Interpro domain(s) IPR012677 Nucleotide-binding, alpha-beta plait
dominant1	Solyc05g014150.2.1	0	9.59422	6.58104	-3.07733	-3.6882	0.599205	2.07e-08	1.46e-13	0.0331188		Dehydrogenase/reductase SDR family member 7 (AHRD V1 **-- DHRS7_MOUSE); contains Interpro domain(s) IPR002347 Glucose/ribitol dehydrogenase
underdominant1	Solyc05g014260.2.1	113.824	56.8849	146.098	-0.226093	1.09534	-1.32152	0.0312565	2.43e-23	4.85e-41	ARR-B	Response regulator 11 (AHRD V1 *-*- Q0WRT0_ARATH); contains Interpro domain(s) IPR017053 Response regulator, plant B-type
underdominant2	Solyc05g014280.2.1	305.303	1.6655	7.80406	5.44952	7.59726	-2.14949	1.16e-296	0	5.78e-12		Heat shock protein (AHRD V1 ***- A9QVH3_9FABA); contains Interpro domain(s) IPR002068 Heat shock protein Hsp20
dominant1	Solyc05g014630.1.1	1.06377	7.17805	8.66395	-1.9348	-1.71375	-0.224631	4.91e-06	5.77e-05	0.422352		Unknown Protein (AHRD V1)
dominant1	Solyc05g014750.2.1	34.0407	102.558	113.21	-1.81572	-1.7096	-0.106358	3.81e-31	1.36e-28	0.412971		DNA topoisomerase (AHRD V1 *-** B9H4K8_POPTR); contains Interpro domain(s) IPR000380 DNA topoisomerase, type IA, core
dominant1	Solyc05g015130.1.1	11.7015	40.0183	54.5771	-2.05564	-1.64725	-0.409047	3.79e-24	7.45e-16	0.0052242		Ulp1 protease family C-terminal catalytic domain containing protein (AHRD V1 *-*- Q60D46_SOLDE); contains Interpro domain(s) IPR003653 Peptidase C48, SUMO/Sentrin/Ubl1
underdominant1	Solyc05g015390.2.1	765.916	305.607	636.539	0.291017	1.30867	-1.01766	8.37e-08	1.07e-107	6.58e-68		REF-like stress related protein 1 (AHRD V1 *--- Q6XNP4_HEVBR); contains Interpro domain(s) IPR008802 Rubber elongation factor
dominant2	Solyc05g015420.2.1	718.046	290.805	368.929	1.08556	1.37712	-0.291546	2.44e-72	2.54e-118	7.03e-07		MYND finger family protein expressed (AHRD V1 ***- Q2R448_ORYSJ); contains Interpro domain(s) IPR011990 Tetratricopeptide-like helical
dominant2	Solyc05g015500.2.1	3772.14	1508.2	2116.97	1.03083	1.47528	-0.444454	1.71e-63	1.62e-127	1.1e-13		Zinc finger Ran-binding domain-containing protein 2 (AHRD V1 *-** ZRAB2_RAT); contains Interpro domain(s) IPR001876 Zinc finger, RanBP2-type
recessive1	Solyc05g015530.2.1	19.1479	18.6025	8.78044	1.59998	0.457741	1.14346	1.33e-08	0.0871965	7.43e-06		Stress-associated endoplasmic reticulum protein 2 (AHRD V1 ***- SERP2_MOUSE); contains Interpro domain(s) IPR010580 Ribosome associated membrane RAMP4
dominant2	Solyc05g015890.2.1	8.51018	2.5569	3.77871	1.38272	1.92095	-0.537364	0.000196682	3.16e-07	0.214401		Genomic DNA chromosome 5 TAC clone K24M7 (AHRD V1 **-- Q9FHB8_ARATH)
recessive1	Solyc05g016120.1.1	13.829	13.3005	6.13226	1.83438	0.679001	1.15723	6.92e-10	0.0156674	1.05e-05		Photosystem Q(B) protein (AHRD V1 ***- Q33128_SOLNI); contains Interpro domain(s) IPR000484 Photosynthetic reaction centre, L/M
dominant2	Solyc05g016390.2.1	54.2524	24.7945	26.0603	1.36563	1.38767	-0.0217931	5.91e-13	4.13e-14	0.919661		Glucan endo-1 3-beta-glucosidase 1 (AHRD V1 *-*- B6TW10_MAIZE); contains Interpro domain(s) IPR012946 X8
dominant1	Solyc05g016460.1.1	126.589	339.482	300.176	-1.14902	-1.37547	0.226412	1.01e-47	9.5e-72	0.000350753		Unknown Protein (AHRD V1)
dominant1	Solyc05g017740.1.1	4.25509	16.5142	18.3111	-1.70024	-1.60237	-0.0992013	6.65e-09	3.98e-08	0.637907	ABI3VP1	Unknown Protein (AHRD V1); contains Interpro domain(s) IPR003340 Transcriptional factor B3
dominant2	Solyc05g018120.1.1	319.132	124.49	174.509	1.00553	1.44314	-0.437587	1.87e-39	4.48e-81	6e-09		Transcription initiation factor TFIID subunit 11 (AHRD V1 **** B6UGD0_MAIZE); contains Interpro domain(s) IPR006809 TAFII28-like protein
dominant2	Solyc05g018760.1.1	26.5943	13.4413	11.7609	1.27198	1.03015	0.242453	1.7e-08	9.54e-07	0.280992		RING-H2 finger protein (AHRD V1 ***- Q30D22_PONTR); contains Interpro domain(s) IPR018957 Zinc finger, C3HC4 RING-type
underdominant2	Solyc05g018850.1.1	93.612	11.119	38.6915	1.15528	2.91635	-1.76134	2.8e-13	2.07e-57	1.81e-21		Unknown Protein (AHRD V1)
dominant2	Solyc05g018880.1.1	17.0204	3.47172	6.45772	1.41982	2.28963	-0.869679	8.62e-07	1.19e-13	0.00876428		Polyamine oxidase (AHRD V1 **** A1CAV3_ASPCL); contains Interpro domain(s) IPR002937 Amine oxidase
dominant1	Solyc05g021180.1.1	6.38263	57.5425	72.1003	-3.2	-2.92939	-0.271824	1.68e-52	1.82e-43	0.0286166		Unknown Protein (AHRD V1)
dominant1	Solyc05g021530.1.1	3.19132	15.9515	23.3985	-2.64147	-2.1503	-0.493649	2.32e-16	9.64e-11	0.0113906		Sister-chromatide cohesion protein 3 (AHRD V1 *--- D7LHE4_ARALY)
dominant2	Solyc05g023820.2.1	128.716	31.0579	34.0597	1.97228	2.06187	-0.0893723	9.76e-51	2.49e-58	0.538388		SAM domain family protein (AHRD V1 **-- B6TSE6_MAIZE); contains Interpro domain(s) IPR001660 Sterile alpha motif SAM
dominant1	Solyc05g025600.1.1	3.19132	13.6525	17.1189	-2.05079	-1.77821	-0.274603	2.37e-10	4.81e-08	0.191368		Chloroplast photosystem II subunit X (Fragment) (AHRD V1 ***- B1PPX5_9MYRT); contains Interpro domain(s) IPR009518 Photosystem II protein PsbX
dominant2	Solyc05g026420.1.1	35.1045	17.1942	17.3347	1.10926	1.07078	0.0388221	3.88e-07	3.15e-07	0.871816		Unknown Protein (AHRD V1)
dominant2	Solyc05g026550.2.1	31.9132	13.2303	12.2097	1.56226	1.3807	0.1822	8.35e-13	1.56e-11	0.444674		NAD(P)H-quinone oxidoreductase subunit L (AHRD V1 *-*- Q05RD4_9SYNE); contains Interpro domain(s) IPR019654 NADH dehydrogenase, transmembrane subunit NdhL
dominant2	Solyc05g032620.1.1	45.7422	26.5775	23.4773	1.27788	1.07972	0.198455	6.66e-11	1.91e-08	0.234854		Unknown Protein (AHRD V1)
dominant1	Solyc05g032670.1.1	15.9566	49.1216	43.4294	-1.40831	-1.64498	0.236297	5.75e-11	2.76e-15	0.155957		Unknown Protein (AHRD V1)
dominant2	Solyc05g040040.1.1	62.7626	21.7221	23.073	1.35276	1.38273	-0.0296957	9.65e-15	1.84e-16	0.86194		F-box protein GID2 (AHRD V1 ***- B6SU06_MAIZE); contains Interpro domain(s) IPR001810 Cyclin-like F-box
underdominant1	Solyc05g044620.1.1	15.9566	13.0896	36.2419	-0.113981	1.28547	-1.39979	0.256006	4.03e-06	9.63e-10		Unknown Protein (AHRD V1)
underdominant1	Solyc05g046270.2.1	8.51018	3.26052	7.05381	0.552931	1.65401	-1.10172	0.12289	8.38e-06	0.00119585		Unknown Protein (AHRD V1)
dominant2	Solyc05g046390.2.1	64.8901	17.8755	23.5081	2.33226	2.66724	-0.334699	5.34e-18	2.1e-23	0.187907		Unknown Protein (AHRD V1)
dominant1	Solyc05g047390.1.1	18.0841	78.8642	51.4184	-1.1026	-1.76095	0.658163	2.77e-11	1.4e-29	9.06e-08		Mitochondrial import receptor subunit TOM7-1 (AHRD V1 *-*- B6SJR3_MAIZE); contains Interpro domain(s) IPR012621 Mitochondrial outer membrane translocase complex, subunitt Tom7
dominant1	Solyc05g047440.1.1	4.25509	22.1677	14.9504	-2.12931	-2.76635	0.634795	3.31e-09	1.21e-16	0.00272308		Ycf1 (Fragment) (AHRD V1 ***- A6Y9X6_HAMJA); contains Interpro domain(s) IPR008896 Ycf1
overdominant1	Solyc05g048860.2.1	32.9769	97.7952	49.3972	-0.328441	-1.36487	1.03645	0.0189662	2.8e-25	1.86e-20		DEAD-box ATP-dependent RNA helicase 8 (AHRD V1 ***- RH8_ARATH)
dominant1	Solyc05g050130.2.1	31.9132	166.761	96.8383	-1.81243	-2.63934	0.826672	1.51e-35	2.95e-87	4.55e-19		Acidic chitinase (AHRD V1 **-- Q71HN4_FICAW); contains Interpro domain(s) IPR001223 Glycoside hydrolase, family 18, catalytic domain
recessive2	Solyc05g050360.2.1	2.12754	1.7828	8.98941	-1.7778	0.492269	-2.27585	5.02e-05	0.361359	1.03e-10		Cyclic nucleotide gated channel (AHRD V1 **** A9CRE4_MALDO); contains Interpro domain(s) IPR000595 Cyclic nucleotide-binding
recessive2	Solyc05g050380.2.1	9.57395	7.24872	21.3841	-1.17769	0.282817	-1.46172	8.46e-05	0.299094	3.26e-09		Cyclic nucleotide-gated ion channel 1 (AHRD V1 **** B6U0R1_MAIZE); contains Interpro domain(s) IPR000595 Cyclic nucleotide-binding
dominant2	Solyc05g050500.1.1	897.824	447.109	404.164	1.19718	1.00092	0.196274	1.25e-81	9.49e-61	0.00199131		ATP synthase F1 delta subunit (AHRD V1 ***- B4B4T7_9CHRO); contains Interpro domain(s) IPR000711 ATPase, F1 complex, OSCP/delta subunit
underdominant1	Solyc05g050540.2.1	5.31886	3.40146	10.1508	-0.070181	1.4371	-1.50859	0.69264	0.000227758	1.1e-06		Laccase 1a (AHRD V1 ***- B9IG56_POPTR); contains Interpro domain(s) IPR017761 Laccase
dominant1	Solyc05g050610.1.1	1.06377	18.7194	12.8914	-1.51742	-2.11092	0.592162	1.41e-06	1.41e-12	0.00945614		Tetratricopeptide repeat-containing protein (AHRD V1 *-*- D7KQ88_ARALY)
dominant2	Solyc05g050700.1.1	14.8928	5.48913	6.43372	1.23048	1.3896	-0.158296	6.85e-05	2.44e-06	0.601698		LRR receptor-like serine/threonine-protein kinase, RLP
dominant2	Solyc05g050710.2.1	52.1248	18.2034	18.0885	1.60885	1.57506	0.0341899	8.39e-15	6.19e-15	0.832693		Lecithin cholesterol acyltransferase (Fragment) (AHRD V1 *-*- Q8HZA0_9PRIM); contains Interpro domain(s) IPR003386 Lecithin:cholesterol acyltransferase
dominant2	Solyc05g050770.2.1	23.403	5.20768	5.65265	2.06652	2.15754	-0.0897074	1.88e-13	1.84e-15	0.835247		Serine carboxypeptidase 1 (AHRD V1 ***- B6TC80_MAIZE); contains Interpro domain(s) IPR001563 Peptidase S10, serine carboxypeptidase
dominant2	Solyc05g051070.2.1	3394.5	1418.04	1493.19	1.25911	1.28653	-0.027411	6.83e-170	1.04e-179	0.548186		Pre-mRNA-splicing factor ISY1 (AHRD V1 ***- B6T8I4_MAIZE); contains Interpro domain(s) IPR009360 Isy1-like splicing
dominant2	Solyc05g051330.1.1	505.292	163.642	215.523	1.21273	1.56667	-0.353924	8.59e-49	1.77e-79	3.98e-05	GeBP	Transcription regulator (AHRD V1 ***- D7L304_ARALY); contains Interpro domain(s) IPR007592 Protein of unknown function DUF573
underdominant1	Solyc05g051540.1.1	30.8494	16.9596	36.9237	-0.0657061	1.0179	-1.08383	0.690869	5.29e-07	9.39e-10		ABC transporter G family member 12 (AHRD V1 *-*- AB12G_ARATH)
dominant1	Solyc05g051740.2.1	2.12754	18.485	26.9066	-3.00068	-2.51352	-0.489988	6.16e-21	1.75e-14	0.012993		Unknown Protein (AHRD V1)
dominant2	Solyc05g051750.2.1	7.44641	1.59524	1.87394	2.31668	2.48104	-0.160442	1.3e-07	4.71e-09	0.793107		Prosystemin (AHRD V1 ***- Q5MBK9_BETVU); contains Interpro domain(s) IPR009966 Prosystemin
dominant2	Solyc05g051840.1.1	2056.27	814.051	988.564	1.25742	1.48907	-0.231646	2.48e-121	1.69e-171	8.66e-06		Tetratricopeptide repeat protein 15 (AHRD V1 **-- B6TY66_MAIZE); contains Interpro domain(s) IPR011990 Tetratricopeptide-like helical
dominant1	Solyc05g052050.1.1	21.2754	38.2129	61.4527	-1.65829	-1.02969	-0.629025	1.58e-19	1.16e-07	2.16e-06	AP2-EREBP	Ethylene responsive transcription factor 1a (AHRD V1 **** D1MWZ3_CITLA); contains Interpro domain(s) IPR001471 Pathogenesis-related transcriptional factor and ERF, DNA-binding
dominant1	Solyc05g052140.2.1	10.6377	42.1775	47.6329	-2.82136	-2.70293	-0.119789	3.67e-28	4.85e-26	0.404843		ATP synthase subunit delta&apos;, mitochondrial (AHRD V1 ***- ATP4_IPOBA); contains Interpro domain(s) IPR001469 ATPase, F1 complex, delta/epsilon subunit
underdominant2	Solyc05g052410.1.1	55.3162	12.7611	27.6431	1.28985	2.37532	-1.08552	3.62e-11	2.36e-31	1.18e-07	AP2-EREBP	Ethylene-responsive transcription factor 1 (AHRD V1 *-** ERF1_ORYSJ); contains Interpro domain(s) IPR001471 Pathogenesis-related transcriptional factor and ERF, DNA-binding
underdominant1	Solyc05g052560.1.1	8.51018	2.86177	7.82805	0.597556	2.02922	-1.4327	0.0874007	1.75e-08	1.64e-05		Unknown Protein (AHRD V1)
recessive1	Solyc05g052830.2.1	18.0841	13.8871	4.46046	2.03706	0.401407	1.63839	1.38e-11	0.107523	2.96e-09		Proline transporter 2 (AHRD V1 **** Q9XE49_SOLLC); contains Interpro domain(s) IPR013057 Amino acid transporter, transmembrane
overdominant1	Solyc05g052870.2.1	4.25509	15.5996	1.57931	0.942869	-2.43518	3.38532	0.10028	3.66e-10	2.96e-22		UDP-glucosyltransferase family 1 protein (AHRD V1 **-* C6KI45_CITSI); contains Interpro domain(s) IPR002213 UDP-glucuronosyl/UDP-glucosyltransferase
dominant1	Solyc05g053060.1.1	12.7653	33.2863	26.146	-1.03044	-1.42984	0.399047	1.18e-05	1.14e-10	0.0174835		Unknown Protein (AHRD V1)
dominant2	Solyc05g053080.2.1	656.347	151.657	175.986	1.98993	2.1622	-0.172232	4.54e-76	1.21e-89	0.12552		Unknown Protein (AHRD V1)
dominant2	Solyc05g053250.2.1	347.854	180.719	181.172	1.15803	1.10457	0.0534922	2.26e-45	6.38e-44	0.570523		DNL zinc finger family protein (AHRD V1 ***- B6TQA5_MAIZE); contains Interpro domain(s) IPR007853 Zinc finger, Zim17-type
dominant1	Solyc05g053370.2.1	1.06377	4.36333	7.02298	-3.19875	-2.59271	-0.618725	8.57e-07	0.000219731	0.0682013		Zinc transporter protein (AHRD V1 **** D5LMF9_9FABA); contains Interpro domain(s) IPR004698 Zinc/iron permease, fungal and plant
dominant1	Solyc05g053440.2.1	764.852	2129.93	1938.1	-1.13255	-1.31306	0.180503	3.8e-96	6.04e-130	0.000372174		60S ribosomal protein L29 (AHRD V1 ***- B6SPH4_MAIZE); contains Interpro domain(s) IPR002673 Ribosomal protein L29e
overdominant3	Solyc05g053620.2.1	1.06377	39.2214	15.2621	-4.32567	-5.7188	1.38044	2.16e-17	1.61e-42	4.78e-12		F-box protein PP2-B1 (AHRD V1 **-- PP2B1_ARATH)
dominant1	Solyc05g053960.2.1	0	2.88519	3.63139	-6.85982	-6.90883	-0.327209	7.39e-07	4.97e-06	0.53087		Cysteine-rich extensin-like protein-2 (AHRD V1 *-*- Q08195_TOBAC)
recessive2	Solyc05g054350.2.1	77.6554	68.4965	195.807	-1.06273	0.400028	-1.46288	6.69e-25	0.000905541	7.29e-54		Epoxide hydrolase (AHRD V1 **** Q41414_SOLTU); contains Interpro domain(s) IPR000639 Epoxide hydrolase-like
dominant1	Solyc05g054470.2.1	18.0841	47.9006	55.3445	-2.00091	-1.83785	-0.163652	2.88e-22	3.3e-19	0.239686		Unknown Protein (AHRD V1)
recessive1	Solyc05g054670.2.1	25.5305	20.6191	10.4831	1.10672	0.0826288	1.02497	5.74e-06	0.575453	4.08e-06		Os07g0175100 protein (Fragment) (AHRD V1 **-- Q0D898_ORYSJ)
dominant2	Solyc05g054870.2.1	103.186	36.5004	50.7367	1.07755	1.49716	-0.419542	2.67e-17	5.83e-32	0.000824358		Unknown Protein (AHRD V1)
dominant2	Solyc05g055010.2.1	413.807	86.372	111.573	2.0091	2.32951	-0.320354	4.04e-133	5.41e-181	0.000164588		RNA-binding protein (AHRD V1 **-- D3TPM8_GLOMM); contains Interpro domain(s) IPR015464 RNA recognition motif-related
dominant2	Solyc05g055250.2.1	665.921	335.515	364.287	1.09173	1.1629	-0.0711515	1.89e-69	2.24e-81	0.233256		Unknown Protein (AHRD V1)
dominant1	Solyc05g055290.2.1	3.19132	8.2338	10.0035	-1.4138	-1.19737	-0.218293	0.00023324	0.00175767	0.403834		Hydrolase alpha/beta fold family protein (AHRD V1 **** D7LIQ3_ARALY); contains Interpro domain(s) IPR000073 Alpha/beta hydrolase fold-1
dominant2	Solyc05g055310.2.1	798.893	414.383	399.069	1.16379	1.06405	0.0997568	6.07e-91	2.16e-79	0.0717046		Copper chaperone (AHRD V1 **** Q84KJ2_SOLLC); contains Interpro domain(s) IPR006121 Heavy metal transport/detoxification protein
overdominant1	Solyc05g055400.2.1	73.4003	221.255	97.9756	-0.336715	-1.56222	1.22552	0.00288872	2.54e-55	9.59e-49		Cytochrome P450
dominant2	Solyc05g055550.2.1	47.8697	16.2094	20.4489	1.34354	1.63694	-0.293156	6.61e-14	3.78e-20	0.108578		Chromosome 07 contig 1 DNA sequence (AHRD V1 ***- Q015I8_OSTTA)
underdominant1	Solyc05g055650.2.1	46.806	16.2328	34.1282	0.763875	1.77438	-1.01058	2.62e-05	4.48e-22	4.36e-09		Polyvinylalcohol dehydrogenase (AHRD V1 ***- D4T9G5_9XANT); contains Interpro domain(s) IPR011047 Quinonprotein alcohol dehydrogenase-like
overdominant1	Solyc05g055680.2.1	91.4844	281.495	142.597	-0.585629	-1.61682	1.03118	7.64e-09	2.8e-71	3.48e-41		TO23-3 (Fragment) (AHRD V1 ***- Q3LVQ6_TAROF)
dominant1	Solyc05g055840.2.1	2.12754	8.16354	7.35528	-1.47234	-1.70793	0.23318	0.000942538	8.93e-05	0.508464		Glucosyltransferase (AHRD V1 ***- A7M6J0_DIACA); contains Interpro domain(s) IPR002213 UDP-glucuronosyl/UDP-glucosyltransferase
underdominant1	Solyc05g056070.2.1	168.076	59.9102	146.753	0.502278	1.75831	-1.25608	1.06e-05	1.25e-53	9.73e-32		Chlorophyll a-b binding protein 6A, chloroplastic (AHRD V1 ***- CB11_SOLLC); contains Interpro domain(s) IPR001344 Chlorophyll A-B binding protein
overdominant3	Solyc05g056400.2.1	2.12754	18.7194	7.76639	-1.80101	-3.10313	1.29931	4.89e-05	1.31e-16	4.91e-08		Protein disulfide isomerase (AHRD V1 **** Q6IV17_IPOBA); contains Interpro domain(s) IPR005792 Protein disulphide isomerase
overdominant1	Solyc05g056620.1.1	470.187	1658	387.504	0.318752	-1.82423	2.143	1.66e-07	3.79e-191	2.04e-289	MADS	Myocyte-specific enhancer factor 2D (AHRD V1 *-*- MEF2D_HUMAN); contains Interpro domain(s) IPR002100 Transcription factor, MADS-box IPR002487 Transcription factor, K-box
dominant2	Solyc06g005000.2.1	29.7856	13.7698	16.1665	1.03904	1.2172	-0.177883	4.03e-07	1.18e-09	0.365569		IBR finger domain-containing protein (AHRD V1 *--- C1GML6_PARBD); contains Interpro domain(s) IPR002867 Zinc finger, C6HC-type
dominant2	Solyc06g005480.2.1	37.232	15.9982	18.3043	1.09871	1.25866	-0.159682	1.32e-08	4.22e-11	0.436767		Plant-specific domain TIGR01615 family protein (AHRD V1 ***- B4FP41_MAIZE); contains Interpro domain(s) IPR006502 Protein of unknown function DUF506, plant
underdominant1	Solyc06g005560.2.1	95.7395	50.8565	121.799	-0.0589513	1.15079	-1.20982	0.42559	1.13e-22	1.13e-31		Expansin-1 (AHRD V1 ***- Q6RX69_PETHY); contains Interpro domain(s) IPR007112 Expansin 45, endoglucanase-like IPR007117 Pollen allergen/expansin, C-terminal
dominant2	Solyc06g007160.2.1	20.2117	4.24581	5.45051	1.63582	1.93926	-0.30242	1.04e-07	2.46e-10	0.382001		NADH dehydrogenase (AHRD V1 **** Q38A31_9TRYP); contains Interpro domain(s) IPR013027 FAD-dependent pyridine nucleotide-disulphide oxidoreductase
dominant1	Solyc06g007180.2.1	0	14.685	20.2159	-5.64175	-5.28352	-0.384137	4.97e-25	5.5e-21	0.0825084		Asparagine synthase (Glutamine-hydrolyzing) (AHRD V1 **** A9EDI4_9FLAO); contains Interpro domain(s) IPR006426 Asparagine synthase, glutamine-hydrolyzing
recessive2	Solyc06g007190.2.1	13.829	16.3265	40.973	-1.18445	0.0939046	-1.27893	2.83e-09	0.853298	9.23e-14		Integrin-linked kinase-associated serine/threonine phosphatase 2C (AHRD V1 **** ILKAP_MOUSE); contains Interpro domain(s) IPR015655 Protein phosphatase 2C
dominant1	Solyc06g007540.2.1	12.7653	28.0081	33.7719	-1.35445	-1.13304	-0.221935	5.14e-09	1.14e-06	0.210858		Cytochrome b-c1 complex subunit 8 (AHRD V1 **** D6BQP2_9ROSI); contains Interpro domain(s) IPR020101 Cytochrome b-c1 complex, subunit 8
recessive1	Solyc06g007890.2.1	8.51018	6.84976	0.952384	2.59595	-0.25617	2.86714	4.96e-07	0.776898	2.05e-10		Gibberellin regulated protein (AHRD V1 **-- Q2HRH3_MEDTR); contains Interpro domain(s) IPR003854 Gibberellin regulated protein
dominant1	Solyc06g007990.2.1	25.5305	64.2745	81.4836	-1.54095	-1.24997	-0.291246	5.71e-25	9.38e-17	0.00717707		Unknown Protein (AHRD V1)
dominant2	Solyc06g008100.2.1	24.4668	6.49784	7.26279	1.37773	1.49439	-0.115862	6.36e-07	3.81e-08	0.73432		Enzyme of the cupin superfamily (AHRD V1 ***- B6T5M3_MAIZE); contains Interpro domain(s) IPR008579 Protein of unknown function DUF861, cupin-3
dominant1	Solyc06g009170.2.1	41.4871	123.387	186.023	-1.87069	-1.32275	-0.5481	4.59e-62	2.19e-31	2.4e-10		Epoxide hydrolase 1 (AHRD V1 **** D8L7V7_PRUPE); contains Interpro domain(s) IPR000639 Epoxide hydrolase-like
dominant2	Solyc06g009640.1.1	69.1452	23.3636	23.7925	1.56018	1.54384	0.0166346	8.67e-20	1.5e-20	0.932106	bZIP	BZIP transcription factor (AHRD V1 **-* Q1HW69_CAPAN); contains Interpro domain(s) IPR011700 Basic leucine zipper
dominant1	Solyc06g009670.2.1	17.0204	36.1253	31.1101	-1.05925	-1.32864	0.26906	3.23e-06	8.09e-10	0.0970969		DNAJ heat shock N-terminal domain-containing protein (AHRD V1 ***- D7M452_ARALY); contains Interpro domain(s) IPR011990 Tetratricopeptide-like helical
dominant2	Solyc06g009770.1.1	9.57395	3.70633	4.67627	1.32037	1.58786	-0.266422	0.000186061	4.32e-06	0.465989		Binding protein (AHRD V1 ***- D7LT81_ARALY)
dominant2	Solyc06g009820.2.1	67.0176	22.2146	31.8226	1.15867	1.63121	-0.472436	2.13e-14	1.69e-26	0.00223053		Fumarate hydratase class II (AHRD V1 ***- C5JMG3_AJEDS); contains Interpro domain(s) IPR000362 Fumarate lyase
recessive2	Solyc06g010250.2.1	6.38263	5.70053	13.8986	-1.32096	-0.118417	-1.20432	0.000518796	1	3.57e-05		Nitrate transporter (AHRD V1 **** A5JUX2_9ROSI); contains Interpro domain(s) IPR016196 Major facilitator superfamily, general substrate transporter
dominant1	Solyc06g011530.2.1	7.44641	22.5669	14.9127	-1.23672	-1.89454	0.657042	0.000288201	9.44e-10	0.00337446		Hydroxymethylglutaryl-CoA lyase (AHRD V1 *-*- B6U7B9_MAIZE); contains Interpro domain(s) IPR000891 Pyruvate carboxyltransferase
dominant1	Solyc06g019190.1.1	26.5943	72.4377	61.7234	-1.17409	-1.4588	0.284512	1.54e-13	1.06e-21	0.0148373		Serine/threonine-protein phosphatase 7 long form homolog (AHRD V1 *-*- PPP7L_ARATH)
dominant2	Solyc06g019200.2.1	222.328	66.5259	100.411	1.3079	1.84848	-0.540554	2.54e-39	2.86e-76	4.52e-08		Peptidase M50 family protein (AHRD V1 ***- D7LZ04_ARALY); contains Interpro domain(s) IPR008915 Peptidase M50
dominant2	Solyc06g024210.1.1	78.7191	24.3955	15.8959	2.63491	1.99739	0.638234	2.17e-43	2.29e-29	0.000587916		TO54-2 (Fragment) (AHRD V1 *-*- Q3LVL5_TAROF)
dominant2	Solyc06g030580.2.1	180.841	72.1803	87.9002	1.1355	1.35615	-0.220605	1.9e-26	1.35e-38	0.0255509		Ribosomal RNA large subunit methyltransferase N (AHRD V1 ***- D5A1S9_SPIPL)
underdominant1	Solyc06g034290.2.1	5.31886	2.86177	9.29087	-0.234693	1.42307	-1.65959	0.421571	0.000552057	3.13e-07		Glycerol-3-phosphate transporter (AHRD V1 **** A0PYC4_CLONN); contains Interpro domain(s) IPR016196 Major facilitator superfamily, general substrate transporter
overdominant3	Solyc06g034320.1.1	1.06377	17.2183	7.37927	-1.15093	-2.41129	1.25919	0.00310312	2.52e-12	1.62e-06		Unknown Protein (AHRD V1)
dominant2	Solyc06g035720.2.1	1293.55	595.896	557.58	1.46584	1.32927	0.136579	1.23e-127	3.39e-107	0.0161104		BCL-2 binding anthanogene-1 (AHRD V1 **** B4FV61_MAIZE); contains Interpro domain(s) IPR003103 Apoptosis regulator Bcl-2 protein, BAG
recessive2	Solyc06g036100.2.1	1.06377	2.48643	6.43372	-1.74827	-0.42345	-1.33039	0.000394832	0.38674	0.00043964		Citrate transporter family protein (AHRD V1 ***- B6U1B5_MAIZE); contains Interpro domain(s) IPR004680 Divalent ion symporter
overdominant1	Solyc06g036180.2.1	4.25509	17.3126	6.99215	-0.251154	-1.61721	1.36638	0.526077	7.35e-06	1.67e-05		Unknown Protein (AHRD V1)
dominant2	Solyc06g036290.2.1	14497.1	4268.22	5610	1.47078	1.8175	-0.346711	1.06e-227	0	1.62e-14		Heat shock protein 90 (Fragment) (AHRD V1 **-- Q00NU9_WHEAT); contains Interpro domain(s) IPR003594 ATP-binding region, ATPase-like IPR001404 Heat shock protein Hsp90
dominant1	Solyc06g043060.1.1	0	2.32228	2.85715	-1.90555	-1.64048	-0.275585	0.00312248	0.00706639	0.602817		Unknown Protein (AHRD V1)
dominant2	Solyc06g043070.2.1	543.588	118.931	136.746	2.11255	2.26933	-0.156726	3.29e-183	1.7e-219	0.0495335		Unknown Protein (AHRD V1)
dominant2	Solyc06g048410.2.1	262.752	122.638	104.022	1.4735	1.1854	0.288176	3.29e-65	9.41e-49	0.000645479		Superoxide dismutase (AHRD V1 **** Q7YK44_SOLLC); contains Interpro domain(s) IPR019833 Manganese/iron superoxide dismutase, binding site IPR001189 Manganese/iron superoxide dismutase
overdominant1	Solyc06g048930.2.1	43.6147	151.657	76.4099	-0.749359	-1.80803	1.05862	3.21e-07	5.01e-39	9.58e-20		Two-component response regulator ARR3 (AHRD V1 **** B6TSM4_MAIZE); contains Interpro domain(s) IPR001789 Signal transduction response regulator, receiver region
dominant2	Solyc06g049020.1.1	405.297	166.362	154.684	1.53347	1.38456	0.148959	3.96e-103	1.03e-89	0.0342462		Sorghum bicolor protein targeted either to mitochondria or chloroplast proteins T50848 (AHRD V1 ***- C7IVU8_9POAL)
dominant2	Solyc06g049090.2.1	40.4233	17.57	21.1991	1.04497	1.25848	-0.213305	1.27e-08	2.33e-12	0.214583		N2 N2-dimethylguanosine tRNA methyltransferase (AHRD V1 ***- B0C738_ACAM1); contains Interpro domain(s) IPR002905 N2,N2-dimethylguanosine tRNA methyltransferase
recessive1	Solyc06g049100.2.1	12.7653	19.9625	9.20522	1.62788	0.440726	1.18838	8.97e-07	0.301121	2.41e-05		N2 N2-dimethylguanosine tRNA methyltransferase (AHRD V1 ***- B4W4K6_9CYAN); contains Interpro domain(s) IPR002905 N2,N2-dimethylguanosine tRNA methyltransferase
additive2	Solyc06g050280.1.1	1.06377	7.48313	17.3279	-3.50709	-2.366	-1.14791	2.74e-17	8.47e-07	8.9e-07		CBL-interacting protein kinase 13 (AHRD V1 **** C4P7W2_VITVI); contains Interpro domain(s) IPR002290 Serine/threonine protein kinase
dominant2	Solyc06g050520.1.1	31.9132	12.3389	15.7178	1.02431	1.32246	-0.297911	8.23e-07	9.87e-11	0.148092	AP2-EREBP	Ethylene-responsive transcription factor 1 (AHRD V1 *-*- ERF1_ORYSJ); contains Interpro domain(s) IPR001471 Pathogenesis-related transcriptional factor and ERF, DNA-binding
underdominant1	Solyc06g050800.2.1	25.5305	8.93743	25.3718	0.2632	1.70569	-1.44289	0.251958	2.92e-14	8.69e-13		Amino acid transporter (AHRD V1 **** B9HYI5_POPTR); contains Interpro domain(s) IPR013057 Amino acid transporter, transmembrane
dominant1	Solyc06g051140.2.1	0	2.41617	3.00447	-2.94004	-2.67276	-0.290704	0.000254722	0.000809606	0.548107		Ubiquitin-conjugating enzyme 22 (AHRD V1 ***- D7L888_ARALY)
dominant1	Solyc06g051300.2.1	12.7653	42.13	42.6003	-1.10818	-1.1353	0.0268326	9.36e-10	1.24e-10	0.851473		Genomic DNA chromosome 5 BAC clone F17P19 (AHRD V1 ***- Q9LTJ9_ARATH); contains Interpro domain(s) IPR018607 Chromosome transmission fidelity protein 8
underdominant1	Solyc06g051860.1.1	13.829	6.94343	25.752	-0.584564	1.26356	-1.84903	0.00712003	1.83e-06	2.71e-18		Inorganic phosphate transporter 6 (AHRD V1 **** Q5CC71_MAIZE); contains Interpro domain(s) IPR016196 Major facilitator superfamily, general substrate transporter
underdominant1	Solyc06g051940.2.1	159.566	38.8925	170.925	-0.126509	1.9695	-2.09615	0.356693	1.02e-67	1.63e-87		Protein phosphatase 2C (AHRD V1 **** A1IGC7_TOBAC); contains Interpro domain(s) IPR015655 Protein phosphatase 2C
recessive1	Solyc06g052010.1.1	6.38263	3.8941	0.952384	2.59595	0.540879	2.06937	7.46e-07	0.151757	2.6e-05		IQ-domain 21 (AHRD V1 **-- D7LSG5_ARALY); contains Interpro domain(s) IPR000048 IQ calmodulin-binding region
underdominant1	Solyc06g053140.2.1	52.1248	17.828	40.8189	0.251344	1.38967	-1.13849	0.0834031	9e-16	3.01e-12		Senescence-associated protein DIN1 (AHRD V1 *--- B6U016_MAIZE); contains Interpro domain(s) IPR001763 Rhodanese-like
recessive2	Solyc06g053440.2.1	5.31886	3.82364	11.1648	-1.30986	0.174818	-1.4872	0.000531484	0.607666	2.38e-07		Unknown Protein (AHRD V1)
recessive2	Solyc06g053550.2.1	0	0.797514	3.30593	-1.51905	0.485137	-2.01661	0.00527999	1	0.000113531		Peroxisomal membrane protein (AHRD V1 **-- Q1HQV8_AEDAE); contains Interpro domain(s) IPR007248 Mpv17/PMP22
overdominant1	Solyc06g053930.2.1	10.6377	36.946	7.56425	0.756647	-1.58785	2.34582	0.00974467	7.87e-14	8.97e-32		Calmodulin (AHRD V1 **** Q39890_SOYBN); contains Interpro domain(s) IPR011992 EF-Hand type
recessive2	Solyc06g053970.2.1	2.12754	4.26944	8.86609	-1.58732	-0.585775	-1.00466	0.000217965	0.251023	0.0019325		Pollen allergen (AHRD V1 *-*- Q0EEJ0_CRYJA)
dominant1	Solyc06g054070.2.1	3.19132	7.20167	6.72152	-1.39468	-1.51903	0.121951	0.00830987	0.00201506	0.725872		Non-specific lipid-transfer protein (AHRD V1 ***- C6T196_SOYBN); contains Interpro domain(s) IPR003612 Plant lipid transfer protein/seed storage/trypsin-alpha amylase inhibitor
dominant2	Solyc06g054150.1.1	14.8928	3.42467	5.4745	1.48614	2.18167	-0.695085	4.63e-06	1.86e-10	0.068383		Unknown Protein (AHRD V1)
dominant2	Solyc06g054260.1.1	5758.2	1930.69	2643.81	1.4575	1.86481	-0.407305	2.61e-107	1.14e-173	1.18e-10		Photosystem I reaction center subunit II (AHRD V1 ***- B4FAW3_MAIZE); contains Interpro domain(s) IPR003685 Photosystem I protein PsaD
dominant1	Solyc06g054290.1.1	4.25509	14.3799	14.5564	-1.82344	-1.86949	0.0442211	2.64e-07	6.76e-08	0.917057		Gibberellin receptor GID1L2 (AHRD V1 **-- B6T2M3_MAIZE)
dominant2	Solyc06g054530.2.1	67.0176	31.9259	41.5691	1.0538	1.38259	-0.328699	1.8e-11	2.36e-19	0.0242353		MRNA complete cds clone RAFL24-13-K22 (AHRD V1 ***- Q67YQ9_ARATH)
dominant1	Solyc06g054640.1.1	27.6581	41.3562	56.8724	-1.56493	-1.14066	-0.424667	6.38e-11	3.92e-06	0.0190361		Plant-specific domain TIGR01615 family protein (AHRD V1 ***- B6TMA8_MAIZE); contains Interpro domain(s) IPR006502 Protein of unknown function DUF506, plant
overdominant3	Solyc06g059740.2.1	96.8033	2483.37	483.547	-2.13698	-4.5435	2.40646	3.69e-207	0	0		Alcohol dehydrogenase 2 (AHRD V1 **** Q84UY3_PETHY); contains Interpro domain(s) IPR002085 Alcohol dehydrogenase superfamily, zinc-containing
underdominant1	Solyc06g059870.1.1	164.885	52.5694	128.867	0.487654	1.73751	-1.24991	2.18e-05	1.23e-45	3.89e-26		Unknown Protein (AHRD V1)
dominant2	Solyc06g059900.2.1	15.9566	7.69453	6.72835	1.63055	1.34831	0.283481	4.7e-07	7.85e-06	0.474461		Unknown Protein (AHRD V1)
dominant2	Solyc06g060210.1.1	663.794	97.2777	192.032	1.99149	2.92536	-0.933868	2.48e-102	1.56e-196	1.21e-22		Ras-related protein Rab-2-A (AHRD V1 ***- B6T1U8_MAIZE); contains Interpro domain(s) IPR003579 Ras small GTPase, Rab type
underdominant1	Solyc06g060230.2.1	121.27	63.1477	143.012	-0.0605403	1.07359	-1.1342	0.485108	1.68e-22	1.82e-30	NAC	NAC domain protein IPR003441 (AHRD V1 ***- B9GU14_POPTR); contains Interpro domain(s) IPR003441 No apical meristem (NAM) protein
underdominant1	Solyc06g060560.2.1	9.57395	1.61866	5.59782	0.619793	2.30463	-1.68693	0.0722145	1.09e-08	1.46e-05		Pentatricopeptide repeat-containing protein (AHRD V1 *--- D7ME07_ARALY)
dominant2	Solyc06g060640.1.1	7.44641	0.117306	0.208975	4.99111	5.50621	-0.481292	2.53e-12	2.23e-13	1		Cortical cell-delineating protein (AHRD V1 **-- B6T7W8_MAIZE); contains Interpro domain(s) IPR013770 Plant lipid transfer protein and hydrophobic protein, helical
dominant1	Solyc06g060690.2.1	0	7.88167	14.5324	-2.92867	-2.09667	-0.837223	7.42e-14	1.82e-07	0.00145641		Receptor-like protein kinase At5g59670 (AHRD V1 **** RLK7_ARATH); contains Interpro domain(s) IPR002290 Serine/threonine protein kinase
underdominant1	Solyc06g060760.2.1	2.12754	0	1.90477	0.436303	6.75586	-6.63207	0.511206	1.78e-05	9.37e-07		Aquaporin (AHRD V1 ***- Q39956_HELAN); contains Interpro domain(s) IPR012269 Aquaporin
dominant2	Solyc06g060850.2.1	223.392	112.95	117.41	1.08534	1.0923	-0.00690688	1.49e-33	1.1e-36	0.929834		Ubiquitin carboxyl-terminal hydrolase isozyme L3 (AHRD V1 **** B6T8R6_MAIZE); contains Interpro domain(s) IPR001578 Peptidase C12, ubiquitin carboxyl-terminal hydrolase 1
overdominant3	Solyc06g061040.2.1	1.06377	12.8547	6.10143	-2.9903	-4.10235	1.10072	3.19e-06	1.42e-15	3.06e-05		Ribose-phosphate pyrophosphokinase (AHRD V1 ***- D7KHJ9_ARALY); contains Interpro domain(s) IPR005946 Phosphoribosyl pyrophosphokinase
dominant2	Solyc06g061090.2.1	18.0841	1.64208	1.75745	3.74017	3.75575	-0.0100542	3.97e-24	1.97e-27	1		LOC555512 protein (Fragment) (AHRD V1 *-*- Q1LVY9_DANRE)
dominant2	Solyc06g062370.2.1	125.525	36.008	52.0694	1.59202	2.07006	-0.477961	3.93e-34	5.91e-57	0.00023594		Acid phosphatase (AHRD V1 **-- O49855_SOYBN); contains Interpro domain(s) IPR010028 Acid phosphatase, plant
recessive2	Solyc06g062620.2.1	4.25509	3.23711	8.43098	-1.45947	-0.144971	-1.31798	0.002268	1	0.000109339		Unknown Protein (AHRD V1)
dominant2	Solyc06g062690.2.1	14.8928	6.09908	5.38201	1.6481	1.46385	0.185687	5.45e-07	4.34e-06	0.542748		Nucleosome assembly protein 1-like protein 4 (AHRD V1 ***- Q70Z16_TOBAC); contains Interpro domain(s) IPR002164 Nucleosome assembly protein (NAP)
recessive1	Solyc06g062750.2.1	7.44641	24.2786	2.67901	2.42136	-0.778074	3.20488	7.92e-11	0.000402187	3.88e-28		5&apos-nucleotidase surE (AHRD V1 *-*- C7LSK7_DESBD); contains Interpro domain(s) IPR002828 Survival protein SurE-like phosphatase/nucleotidase
dominant1	Solyc06g062890.2.1	6.38263	24.1381	17.3211	-1.15519	-1.66909	0.513281	2.82e-05	7.41e-11	0.00620905		Unknown Protein (AHRD V1)
recessive1	Solyc06g062960.1.1	6.38263	4.99649	0.77424	3.2969	0.602345	2.71392	1.83e-10	0.11148	1.66e-08		Unknown Protein (AHRD V1); contains Interpro domain(s) IPR012876 Protein of unknown function DUF1677, plant
dominant2	Solyc06g063160.1.1	6.38263	2.58032	2.98047	1.43255	1.55938	-0.124761	0.00137118	0.00027906	0.763274		Unknown Protein (AHRD V1)
additive1	Solyc06g064510.2.1	13.829	4.80871	0.74341	4.29399	1.67569	2.63826	1.56e-21	1.57e-07	4.78e-08		O-methyltransferase (AHRD V1 ***- A5HJZ9_VITVI); contains Interpro domain(s) IPR016461 O-methyltransferase, COMT, eukaryota
recessive1	Solyc06g064960.2.1	13.829	15.3178	0.77424	3.8569	-0.44206	4.31966	1.22e-16	0.181564	1.54e-28		GDSL esterase/lipase 5 (AHRD V1 **** GLIP5_ARATH); contains Interpro domain(s) IPR001087 Lipase, GDSL
overdominant1	Solyc06g064980.2.1	0	9.47712	3.15862	-0.71148	-2.39394	1.68183	0.0851796	1.3e-08	3.83e-06		GDSL esterase/lipase 5 (AHRD V1 ***- GLIP5_ARATH); contains Interpro domain(s) IPR001087 Lipase, GDSL
dominant1	Solyc06g065010.2.1	1.06377	5.60644	5.11821	-1.20135	-1.36712	0.163279	0.00980462	0.0021029	0.595895		GDSL esterase/lipase 1 (AHRD V1 **** GLIP1_ARATH); contains Interpro domain(s) IPR001087 Lipase, GDSL
dominant1	Solyc06g065310.2.1	2.12754	30.8933	29.1813	-1.27908	-1.40128	0.1217	2.56e-07	1.06e-08	0.609827		Lipoate protein ligase-like protein (AHRD V1 ***- Q9MBG4_ARATH); contains Interpro domain(s) IPR004143 Biotin/lipoate A/B protein ligase
dominant1	Solyc06g065370.2.1	25.5305	68.4969	96.0504	-1.88678	-1.44089	-0.446214	2.9e-33	1.66e-19	0.000127473		Subtilase family protein (AHRD V1 **-- D7KTL9_ARALY); contains Interpro domain(s) IPR015500 Peptidase S8, subtilisin-related
dominant2	Solyc06g065490.2.1	31.9132	12.6906	14.7962	1.13155	1.30974	-0.177863	4.47e-08	1.02e-10	0.409077		PsbP domain-containing protein 6, chloroplastic (AHRD V1 ***- PPD6_ARATH); contains Interpro domain(s) IPR016123 Mog1/PsbP, alpha/beta/alpha sandwich
dominant1	Solyc06g065570.2.1	61.6988	200.4	127.027	-1.02092	-1.727	0.706011	2.03e-19	6.7e-60	1.93e-17		N-acetyltransferase (AHRD V1 ***- Q1HQ22_BOMMO); contains Interpro domain(s) IPR000182 GCN5-related N-acetyltransferase
underdominant1	Solyc06g065750.1.1	26.5943	12.4796	48.6949	-0.751237	1.16694	-1.91872	4.78e-05	1.76e-08	5.13e-29		Protein serine/threonine kinase (AHRD V1 ***- D3BP85_POLPA); contains Interpro domain(s) IPR002290 Serine/threonine protein kinase
dominant1	Solyc06g065870.2.1	9.57395	21.2993	24.0186	-1.43203	-1.28129	-0.151512	1.98e-07	1.58e-06	0.511549		Unknown Protein (AHRD V1)
dominant1	Solyc06g066020.2.1	18.0841	41.1462	58.6299	-1.58025	-1.13091	-0.449743	3.85e-12	1.05e-06	0.0131718		Auxin response factor 9 (AHRD V1 *-** ARFI_ORYSJ); contains Interpro domain(s) IPR003311 AUX/IAA protein
dominant1	Solyc06g066110.1.1	0	5.01991	5.48134	-2.23349	-2.17839	-0.0624038	2.2e-05	1.43e-05	0.896287		Unknown Protein (AHRD V1); contains Interpro domain(s) IPR012876 Protein of unknown function DUF1677, plant
[truncated: 884 more rows]
